# Supplementary material for: Interactions between nascent proteins and the ribosome surface inhibit co-translational folding
Source: Nat Chem. 2021 Oct 14;13(12):1214–20. doi: 10.1038/s41557-021-00796-x (PMC8627912; doi:10.1038/s41557-021-00796-x)
Supplement: Source Data Fig. 1 — Source Data [file 41557_2021_796_MOESM2_ESM.xlsx]

## Sheet: Fig 1d
residue	I/I0	±
648	0.0822	0.0067
651	0.1746	0.0132
652	0.1747	0.0063
655	0.2036	0.008
656	0.1917	0.0068
657	0.2354	0.0056
658	0.2314	0.0089
659	0.2576	0.0057
660	0.2008	0.0081
662	0.1659	0.007
663	0.1197	0.0083
664	0.1329	0.0068
665	0.1254	0.0073
668	0.1754	0.0078
671	0.1154	0.0072
674	0.0439	0.0113
676	0.0479	0.0107
677	0.1028	0.0076
678	0.131	0.0084
679	0.1447	0.0115
681	0.1858	0.0093
682	0.2234	0.0065
683	0.259	0.009
684	0.2588	0.0091
686	0.3569	0.0104
687	0.301	0.0107
688	0.3487	0.0102
689	0.317	0.0083
691	0.3209	0.0108
692	0.2514	0.0111
693	0.2151	0.0092
694	0.2021	0.0112
696	0.1995	0.0116
697	0.2226	0.0121
700	0.2107	0.0101
702	0.2046	0.0092
703	0.1928	0.0096
704	0.1584	0.0086
705	0.14	0.0061
707	0.2167	0.009
708	0.1445	0.0113
709	0.1867	0.0092
710	0.2314	0.0069
711	0.2344	0.0302
712	0.122	0.0091
714	0.0438	0.0071
716	0.0162	0.0147
717	0.0282	0.0112
721	0.0389	0.0085
725	0.044	0.0116
726	0.0364	0.0221
727	0.0431	0.0097
733	0.0402	0.0117
738	0.0335	0.0102
745	0.0534	0.0183
750	0.0193	0.0109
751	0.0147	0.0104
752	0.0342	0.013
756	0.0357	0.0138
757	0.0644	0.0193
759	0.0188	0.0151
760	0.0123	0.0133
762	0.0014	0.0091

## Sheet: Fig 1e
amino acid	Hα R2 / s-1	error / s-1
W	6.03	0.71
R	4.8	0.37
Y	2.55	0.15
H	2.39	0.06
K	2.33	0.08
G	1.25	0.04
F	1.04	0.07
S	1.03	0.12
N	0.91	0.13
Q	0.64	0.05
M	0.46	0.12
L	0.37	0.09
A	0.36	0.07
I	0.24	0.04
E	0.2	0.2
T	0.2	0.05
V	0.2	0.04
P	0.19	0.05
D	0.16	0.14
C	0.11	0.21
