# Supplementary material for: Interactions between nascent proteins and the ribosome surface inhibit co-translational folding
Source: Nat Chem. 2021 Oct 14;13(12):1214–20. doi: 10.1038/s41557-021-00796-x (PMC8627912; doi:10.1038/s41557-021-00796-x)
Supplement: Source Data Fig. 2 — Source Data [file 41557_2021_796_MOESM3_ESM.xlsx]

## Sheet: Fig 2b
+31			+31 A3Y3			+31 F3A3			+31 A3A3
residue	I/I0	±	residue	I/I0	±	residue	I/I0	±	residue	I/I0	±
648	0.0822	0.0067	648	0.1195	0.0031	648	0.2326	0.0124	648	0.2618	0.0162
651	0.1746	0.0132	650	0.0944	0.0044	651	0.3479	0.0253	651	0.5876	0.0283
652	0.1747	0.0063	651	0.1813	0.0051	652	0.4296	0.0112	652	0.6389	0.0143
655	0.2036	0.008	652	0.2186	0.0027	654	0.4824	0.0574	653	0.5694	0.0251
656	0.1917	0.0068	653	0.1743	0.0047	655	0.5538	0.016	654	0.7721	0.0736
657	0.2354	0.0056	654	0.2741	0.0119	656	0.4394	0.0121	655	0.6823	0.0177
658	0.2314	0.0089	655	0.2547	0.0033	658	0.5097	0.0163	656	0.7771	0.0154
659	0.2576	0.0057	656	0.2665	0.0029	659	0.4643	0.0085	658	0.8162	0.0192
660	0.2008	0.0081	658	0.251	0.0032	661	0.4254	0.0105	661	0.8533	0.013
662	0.1659	0.007	659	0.226	0.0017	662	0.5177	0.0126	662	0.8686	0.0126
663	0.1197	0.0083	660	0.2768	0.003	663	0.4639	0.0144	663	0.7906	0.0157
664	0.1329	0.0068	662	0.3345	0.0027	664	0.4509	0.0121	664	0.8721	0.0132
665	0.1254	0.0073	663	0.2291	0.0029	666	0.4593	0.0161	665	0.9176	0.0139
668	0.1754	0.0078	667	0.2569	0.0035	668	0.4743	0.011	667	0.7787	0.0167
671	0.1154	0.0072	668	0.314	0.0028	671	0.3401	0.011	670	0.8983	0.0138
674	0.0439	0.0113	670	0.3171	0.0025	673	0.2642	0.0141	671	0.9378	0.0139
676	0.0479	0.0107	671	0.338	0.0026	674	0.1969	0.0142	673	0.9369	0.0156
677	0.1028	0.0076	672	0.2654	0.0027	675	0.2385	0.0134	674	0.8512	0.0154
678	0.131	0.0084	673	0.2859	0.0028	676	0.307	0.0156	675	0.8771	0.0175
679	0.1447	0.0115	674	0.3194	0.0031	677	0.3973	0.0117	676	0.8188	0.0132
681	0.1858	0.0093	675	0.2781	0.0032	678	0.4055	0.0135	678	0.8883	0.0142
682	0.2234	0.0065	676	0.2902	0.0025	679	0.4596	0.0184	679	0.9592	0.0232
683	0.259	0.009	677	0.3613	0.0028	681	0.5565	0.0176	681	0.9105	0.0224
684	0.2588	0.0091	678	0.2922	0.0027	682	0.5476	0.0085	682	0.8949	0.0108
686	0.3569	0.0104	679	0.2846	0.0043	683	0.6694	0.0126	683	0.9753	0.013
687	0.301	0.0107	682	0.4307	0.0031	684	0.6136	0.0135	684	0.8575	0.0167
688	0.3487	0.0102	683	0.4336	0.0032	686	0.7258	0.0143	686	0.9434	0.017
689	0.317	0.0083	684	0.3002	0.0034	687	0.7115	0.017	687	0.9444	0.0209
691	0.3209	0.0108	686	0.3625	0.0036	688	0.8443	0.0158	688	0.9214	0.018
692	0.2514	0.0111	688	0.4269	0.0046	689	0.6832	0.012	689	0.8926	0.0144
693	0.2151	0.0092	689	0.3925	0.0038	691	0.713	0.0132	691	0.8653	0.0162
694	0.2021	0.0112	691	0.4718	0.0049	692	0.6326	0.0127	692	0.7804	0.0162
696	0.1995	0.0116	692	0.2737	0.005	693	0.6015	0.0121	693	0.8251	0.0173
697	0.2226	0.0121	693	0.3513	0.0046	694	0.6551	0.0153	694	0.8391	0.0175
700	0.2107	0.0101	694	0.3303	0.0045	695	0.5066	0.0067	695	0.8658	0.0153
702	0.2046	0.0092	695	0.4116	0.0042	696	0.5996	0.0145	696	0.7075	0.0167
703	0.1928	0.0096	696	0.299	0.0052	697	0.6402	0.0148	697	0.7721	0.0181
704	0.1584	0.0086	697	0.3283	0.005	700	0.7654	0.0161	699	0.8652	0.0138
705	0.14	0.0061	700	0.354	0.005	701	0.7033	0.0139	700	0.8214	0.0184
707	0.2167	0.009	701	0.4166	0.0053	702	0.6889	0.0131	701	0.8783	0.0168
708	0.1445	0.0113	702	0.4298	0.0044	703	0.4574	0.0097	702	0.8928	0.016
709	0.1867	0.0092	703	0.2689	0.0036	704	0.453	0.0096	703	0.6276	0.0134
710	0.2314	0.0069	704	0.2556	0.0033	705	0.5608	0.0094	704	0.5543	0.0108
711	0.2344	0.0302	705	0.2294	0.0026	706	0.6414	0.0102	705	0.6773	0.0116
712	0.122	0.0091	706	0.2081	0.0027	707	0.7051	0.0114	706	0.8108	0.0128
714	0.0438	0.0071	707	0.33	0.0043	712	0.8314	0.0127	707	0.7877	0.0132
716	0.0162	0.0147	708	0.3163	0.0055	713	0.6951	0.0136	709	0.8568	0.015
717	0.0282	0.0112	710	0.1558	0.0028	714	0.5022	0.0114	710	0.8703	0.0208
721	0.0389	0.0085	711	0.213	0.0094	715	0.5387	0.0109	711	0.8325	0.0351
725	0.044	0.0116	714	0.1481	0.0042	716	0.5416	0.0161	713	0.8426	0.0162
726	0.0364	0.0221	715	0.1392	0.0038	717	0.4672	0.0104	714	0.6413	0.0144
727	0.0431	0.0097	716	0.0987	0.0066	719	0.2413	0.0119	715	0.6639	0.0135
733	0.0402	0.0117	717	0.0936	0.0049	721	0.1085	0.0095	716	0.6063	0.018
738	0.0335	0.0102	719	0.0984	0.0049	723	0.1394	0.0117	717	0.5554	0.014
745	0.0534	0.0183	721	0.0558	0.0044	724	0.1388	0.0103	718	0.4473	0.0163
750	0.0193	0.0109	723	0.0929	0.0046	725	0.1343	0.017	719	0.2945	0.0148
			724	0.0383	0.0042	728	0.0908	0.0234	720	0.3841	0.0108
			725	0.0576	0.0057	731	0.0709	0.0114	721	0.1418	0.013
			731	0.0357	0.0039	733	0.0975	0.0154	723	0.1564	0.0148
			734	0.0506	0.0051	734	0.099	0.0168	724	0.2141	0.0135
			738	0.0447	0.0044	738	0.067	0.0125	725	0.1691	0.0203
			745	0.0474	0.0056	745	0.1111	0.0225	728	0.102	0.0277
			748	0.032	0.0037	748	0.0591	0.022	733	0.1404	0.0191
			749	0.0346	0.0033	749	0.1319	0.0179	734	0.0681	0.0198
									738	0.0683	0.0144
									745	0.0642	0.0161
									748	0.0455	0.0166
									749	0.0907	0.016

## Sheet: Fig 2c
+31			+31 A3Y3			+31 F3A3			+31 A3A3			isolated FLN5 A3A3
residue	ccr rate (s-1)	±	residue	ccr rate (s-1)	±	residue	ccr rate (s-1)	±	residue	ccr rate (s-1)	±	residue	ccr rate (s-1)	±
651	11.4015	3.8087	652	4.2396	0.5934	648	11.2812	1.829	648	12.4647	4.8971	646	2.7737	0.0718
652	2.5783	1.7278	655	5.4208	0.7733	652	4.5358	0.4237	651	6.4838	6.4699	651	2.8814	0.0199
653	5.2243	1.6887	656	6.3513	0.4613	655	5.3349	1.2361	652	3.9172	0.6861	652	2.777	0.0338
655	8.818	2.8694	658	5.3038	0.4565	656	5.8418	0.3927	653	2.8529	2.0084	655	2.9863	0.0514
656	6.7806	2.8664	659	4.2466	0.2997	657	3.8965	0.3088	655	4.5973	0.9888	656	3.1846	0.0274
657	7.2592	0.4768	660	3.2793	0.3608	658	3.0758	0.9256	656	5.5213	0.5428	657	2.5913	0.0134
658	5.1194	1.8763	661	4.4401	0.3088	659	6.0588	0.3068	658	2.7702	0.5535	658	2.6613	0.045
659	10.2164	1.8661	662	5.977	0.3126	660	3.4912	0.8212	659	3.9767	0.4867	659	2.8863	0.0226
660	10.9299	0.8929	663	4.8954	0.4004	661	8.1314	0.5175	660	3.9113	0.6509	660	2.4446	0.0368
661	9.0818	0.5815	664	5.114	0.386	662	6.9	0.408	661	3.925	0.3619	661	3.0745	0.0206
662	14.5682	2.7853	665	6.144	0.3011	663	7.5832	0.4321	662	4.2975	0.3697	662	2.7865	0.0161
663	2.7093	0.6159	666	4.4052	0.1718	664	9.3981	0.6225	663	4.5176	0.4028	663	3.0779	0.0216
664	9.5461	8.0149	667	3.1723	0.489	665	7.8434	0.7313	664	3.9196	0.356	664	2.8308	0.0178
666	12.2169	6.5235	668	3.9889	0.2664	666	10.7326	1.9974	665	5.1797	0.5041	665	3.2633	0.0246
667	10.6369	3.9237	670	4.1927	0.2735	667	5.5264	0.8183	667	2.9332	0.7028	666	3.4339	0.0392
668	13.1129	3.3308	671	3.7326	0.2356	668	7.945	0.3959	668	4.3449	0.3178	667	2.8577	0.0906
670	11.5735	2.6935	672	3.4498	0.3164	670	9.2874	0.4475	670	3.4056	0.2915	668	2.8914	0.0217
671	6.6726	0.8566	673	3.727	0.3295	671	5.6691	0.4693	671	3.1402	0.2746	670	2.9971	0.0199
674	16.7232	5.3606	674	3.9975	0.324	673	11.8123	1.7913	672	4.7791	0.3682	671	2.7514	0.0174
676	15.8835	1.1491	675	3.8525	0.3264	674	10.4227	1.261	673	3.7854	0.4092	672	3.0611	0.0301
677	12.2414	2.1504	676	4.1569	0.2688	675	10.915	1.6878	674	4.9199	0.3649	673	2.6778	0.0274
678	14.9117	2.3715	677	4.7703	0.2727	676	10.2028	1.0374	675	5.3053	0.3823	674	3.1141	0.0197
679	12.5878	1.4881	678	3.5772	0.3369	677	6.0813	0.4672	676	2.6369	0.3161	675	3.3323	0.0236
681	5.1953	2.1401	679	2.8773	0.5356	678	10.1237	0.6041	677	3.5012	0.308	676	2.8163	0.0237
682	8.7545	0.6301	680	6.2913	0.4838	679	6.9574	0.8077	678	5.0328	0.372	677	2.8672	0.0169
683	5.4218	1.3926	681	2.3052	0.6	680	6.1772	0.7536	679	2.8597	0.7096	678	3.3261	0.0302
684	7.958	1.8491	682	4.3911	0.2534	681	4.5399	0.591	680	4.9978	0.4738	679	2.7779	0.1122
686	6.1741	1.436	683	3.7054	0.2733	682	4.5819	0.4616	681	4.3716	0.6576	680	3.7046	0.059
687	5.2719	0.8302	684	4.0915	0.3553	683	5.3541	0.2229	682	4.2718	0.2935	681	2.7431	0.0368
688	5.3501	0.4102	686	4.5019	0.375	684	5.2848	0.2859	683	3.4512	0.2921	681	2.8524	0.0809
689	7.9277	0.2803	687	4.8348	0.6524	686	3.6825	0.2919	684	2.8189	0.3918	682	3.3027	0.0198
691	6.9215	1.9917	688	4.0102	0.3283	687	1.7505	0.3964	685	2.7296	4.4269	683	3.0741	0.0212
692	9.643	2.1392	689	4.922	0.2906	688	3.1582	0.2124	686	2.6639	0.4122	686	2.9959	0.0656
693	4.7729	3.988	691	5.9359	0.544	689	4.8049	0.4005	687	1.8524	0.6366	687	2.5441	0.0989
694	9.4869	2.483	692	6.6767	0.5537	691	5.572	0.2347	688	2.8449	0.4221	688	2.7402	0.0232
695	8.5444	1.0312	693	6.7441	0.7932	692	4.8723	0.2885	689	4.4622	0.2817	689	3.3558	0.0247
696	9.6508	0.5803	694	9.0977	0.8485	693	5.1581	0.2808	691	4.6191	0.4591	691	3.5059	0.0225
697	5.5921	1.9869	695	5.0906	0.5103	694	6.1925	0.3083	692	4.9606	0.4459	692	3.8747	0.0295
699	5.0247	0.8295	696	4.1078	0.9095	695	5.1443	0.2146	693	5.2223	0.4413	693	3.3272	0.0246
700	4.8215	0.9842	697	3.4403	0.494	696	5.5935	0.4365	694	5.261	0.4294	694	3.5758	0.0284
701	9.3276	1.3974	699	4.6912	0.3431	697	3.4675	0.2757	695	4.273	0.3923	695	3.1564	0.0241
702	9.8656	4.3941	700	2.9294	0.54	699	3.7846	0.192	696	6.8185	0.7148	696	3.3648	0.0616
703	5.7503	1.2692	701	7.1955	0.5954	700	3.7922	0.2462	697	3.0537	0.4481	697	2.6998	0.0277
704	8.7217	3.8967	702	7.158	0.468	701	3.4496	0.3148	699	3.9143	0.3229	699	3.2465	0.0213
706	7.6814	0.8934	703	5.6102	0.4754	702	4.7841	0.2028	700	3.5379	0.539	700	2.6146	0.0229
707	5.2515	2.2122	704	7.3642	0.8081	703	4.0141	0.289	701	4.3603	0.4084	701	3.5188	0.0278
708	8.8669	1.7961	705	2.6761	0.421	704	3.8794	0.2754	702	3.9238	0.3322	702	3.2317	0.0217
714	17.758	6.3484	706	3.7366	0.5766	705	3.9814	0.1893	703	4.4165	0.3577	703	3.4279	0.0253
			707	6.495	0.5756	706	4.179	0.2124	704	4.6782	0.3481	704	3.4967	0.0283
			708	5.5934	0.6289	707	3.7352	0.4202	705	3.4762	0.3084	705	3.0522	0.0198
			709	4.8148	0.7028	708	4.1209	0.2545	706	3.2298	0.4049	706	3.0842	0.0204
			712	5.0626	0.9527	709	1.5056	0.2678	707	4.3619	0.3858	707	3.2943	0.0216
			713	5.9003	1.7372	710	1.811	0.5431	708	4.249	0.4611	708	3.1013	0.0276
			714	6.9839	2.4378	712	3.4458	0.245	709	4.0824	0.4272	709	2.8316	0.0423
						713	2.5879	0.2408	710	3.0249	1.0663	712	2.6961	0.0369
						714	2.0797	0.2574	711	2.9411	3.3555	713	2.427	0.0318
						715	2.9756	0.2493	712	3.5283	0.508	714	2.8775	0.0292
						716	4.4071	0.3555	713	3.1168	0.4055	715	2.6303	0.0323
						717	4.8125	0.3747	714	3.6106	0.3995	716	1.8884	0.0279
						718	8.725	0.6843	715	2.6514	0.4859	717	2.4607	0.0165
						719	6.787	0.7516	716	4.1088	0.5024	718	2.7343	0.0182
						720	11.4317	1.4052	717	4.5277	0.507	719	2.5811	0.0179
						724	5.9495	3.0042	718	7.4894	1.1125	720	2.4946	0.016
						727	10.8192	4.1079	719	6.6339	1.0389	721	2.72	0.0167
									721	6.1679	3.2355	723	2.7735	0.0173
									723	11.0664	5.5007	724	2.6178	0.0168
									724	5.1932	4.3681	725	2.1727	0.0538
												729	2.595	0.0196
												730	3.0697	0.3287
												731	2.964	0.0229
												733	3.1351	0.0636
												734	2.8395	0.1095
												738	3.1346	0.0213
												739	3.2913	0.0562
												741	2.8048	0.0578
												743	3.1732	0.0302
												744	2.2655	0.0293
												745	2.4089	0.0203
												746	2.662	0.0305
												748	1.5565	0.0158
												749	1.4036	0.0148
												750	0.878	0.0135

## Sheet: Fig 2d
	"FFF" motif interaction		"YYY" motif interaction
	pB (%)	±	pB (%)	±
WT	0.1223	0.0088	0.1526	0.0522
A3Y3	0.0738	0.0109	0.0033	0.0224
F3A3	0.0185	0.029	0.0434	0.0255
A3A3	0.0153	0.0309	0.0121	0.0294
