# Supplementary material for: Interactions between nascent proteins and the ribosome surface inhibit co-translational folding
Source: Nat Chem. 2021 Oct 14;13(12):1214–20. doi: 10.1038/s41557-021-00796-x (PMC8627912; doi:10.1038/s41557-021-00796-x)
Supplement: Source Data Fig. 3 — Source Data [file 41557_2021_796_MOESM4_ESM.xlsx]

## Sheet: Fig 3a
residue	Relative Intensity	±	residue	CSP
648	0.2618	0.0162	648	0.0055
651	0.5876	0.0283	651	0.0097
652	0.6389	0.0143	652	0.0154
653	0.5694	0.0251	655	0.0048
654	0.7721	0.0736	656	0.0002
655	0.6823	0.0177	658	0.0021
656	0.7771	0.0154	659	0.0137
658	0.8162	0.0192	661	0.0048
661	0.8533	0.013	662	0.0014
662	0.8686	0.0126	663	0.002
663	0.7906	0.0157	664	0.0054
664	0.8721	0.0132	667	0.0014
665	0.9176	0.0139	668	0.006
667	0.7787	0.0167	670	0.0024
670	0.8983	0.0138	671	0.0036
671	0.9378	0.0139	672	0.0012
673	0.9369	0.0156	673	0.0026
674	0.8512	0.0154	674	0.0011
675	0.8771	0.0175	676	0.0037
676	0.8188	0.0132	677	0.0012
678	0.8883	0.0142	678	0.0033
679	0.9592	0.0232	679	0.0056
681	0.9105	0.0224	681	0.0059
682	0.8949	0.0108	682	0.0016
683	0.9753	0.013	684	0.0017
684	0.8575	0.0167	686	0.0019
686	0.9434	0.017	687	0.0045
687	0.9444	0.0209	688	0.0047
688	0.9214	0.018	689	0.0053
689	0.8926	0.0144	691	0.0012
691	0.8653	0.0162	692	0.0054
692	0.7804	0.0162	693	0.0047
693	0.8251	0.0173	694	0.0057
694	0.8391	0.0175	695	0.0032
695	0.8658	0.0153	696	0.0028
696	0.7075	0.0167	697	0.0045
697	0.7721	0.0181	700	0.0022
699	0.8652	0.0138	701	0.0122
700	0.8214	0.0184	702	0.0089
701	0.8783	0.0168	703	0.0048
702	0.8928	0.016	704	0.0097
703	0.6276	0.0134	705	0.0079
704	0.5543	0.0108	707	0.01
705	0.6773	0.0116	708	0.0153
706	0.8108	0.0128	711	0.0022
707	0.7877	0.0132	714	0.0047
709	0.8568	0.015	715	0.0143
710	0.8703	0.0208	716	0.012
711	0.8325	0.0351	717	0.0149
713	0.8426	0.0162	718	0.0299
714	0.6413	0.0144	719	0.0208
715	0.6639	0.0135	721	0.0249
716	0.6063	0.018	723	0.0444
717	0.5554	0.014	724	0.065
718	0.4473	0.0163	725	0.016
719	0.2945	0.0148	748	0.0112
720	0.3841	0.0108	749	0.029
721	0.1418	0.013	751	0.0202
723	0.1564	0.0148
724	0.2141	0.0135
725	0.1691	0.0203
728	0.102	0.0277
733	0.1404	0.0191
734	0.0681	0.0198
738	0.0683	0.0144
745	0.0642	0.0161
748	0.0455	0.0166
749	0.0907	0.016
