# Supplementary material for: Interactions between nascent proteins and the ribosome surface inhibit co-translational folding
Source: Nat Chem. 2021 Oct 14;13(12):1214–20. doi: 10.1038/s41557-021-00796-x (PMC8627912; doi:10.1038/s41557-021-00796-x)
Supplement: Source Data Fig. 4 — Source Data [file 41557_2021_796_MOESM5_ESM.xlsx]

## Sheet: Fig 4d
	A3A3 15N csp / ppb		A3A3E6 15N csp / ppb		bound 15N csp fit / ppb
RNC length	value	error	value	error	value	error
110	47	8.6023	7	8.0623	367.788	8.1625
42	211	7.8102	25	8.0623
31	312	17.72	35	7.2111
28	307	18.6815	50	7.2111
26	322	14.8661	77	6.4031

## Sheet: Fig 4e
RNC length	pB (A3A3)	error	pB (A3A3E6)	error
110	0.1278	0.0236	0.019	0.0219
67	0.261	0.0201
42	0.5737	0.0248	0.068	0.022
31	0.8483	0.0517	0.0952	0.0197
28	0.8347	0.0541	0.1359	0.0198
26	0.8755	0.0448	0.2094	0.018

## Sheet: Fig 4f
simulation											experiment
residue	pB (+110)	residue	pB (+67)	residue	pB (+42)	residue	pB (+31)	residue	pB (+42 E6)		RNC	pB	error
637	0.0293	637	0.0381	637	0.05	637	0.0596	637	0.0448		110	0.1278	0.0236
638	0.0283	638	0.036	638	0.0477	638	0.0572	638	0.043		67	0.261	0.0201
639	0.0277	639	0.0351	639	0.0454	639	0.0549	639	0.0415		42	0.5737	0.0248
640	0.0265	640	0.0341	640	0.0445	640	0.0536	640	0.04		31	0.8483	0.0517
641	0.0263	641	0.0333	641	0.0428	641	0.0521	641	0.0394		+42 E6	0.068	0.022
642	0.0259	642	0.0333	642	0.0428	642	0.0517	642	0.0401
643	0.0259	643	0.0345	643	0.0436	643	0.0536	643	0.0416
644	0.0259	644	0.0349	644	0.0445	644	0.0535	644	0.0426
645	0.0255	645	0.0347	645	0.0449	645	0.0548	645	0.0421
646	0.0262	646	0.0358	646	0.0456	646	0.0555	646	0.0428
647	0.024	647	0.0323	647	0.0418	647	0.0513	647	0.04
648	0.0205	648	0.0284	648	0.0362	648	0.0447	648	0.0355
649	0.0159	649	0.023	649	0.0287	649	0.0359	649	0.0284
650	0.0127	650	0.0182	650	0.0228	650	0.0291	650	0.0221
651	0.0108	651	0.0157	651	0.0209	651	0.0258	651	0.0188
652	0.01	652	0.0146	652	0.0191	652	0.0235	652	0.0171
653	0.0096	653	0.0132	653	0.0177	653	0.0222	653	0.0166
654	0.008	654	0.0113	654	0.0149	654	0.0185	654	0.0134
655	0.0067	655	0.009	655	0.0121	655	0.0154	655	0.0107
656	0.0066	656	0.008	656	0.0109	656	0.0138	656	0.0092
657	0.0062	657	0.0073	657	0.011	657	0.0127	657	0.009
658	0.0069	658	0.008	658	0.0127	658	0.0141	658	0.0101
659	0.0086	659	0.0102	659	0.016	659	0.0184	659	0.0132
660	0.0085	660	0.0105	660	0.0162	660	0.0189	660	0.0133
661	0.01	661	0.0117	661	0.0193	661	0.0215	661	0.016
662	0.0117	662	0.0145	662	0.0229	662	0.0254	662	0.0183
663	0.0117	663	0.015	663	0.024	663	0.0264	663	0.0186
664	0.0105	664	0.0132	664	0.0217	664	0.0233	664	0.0167
665	0.0097	665	0.013	665	0.022	665	0.0238	665	0.016
666	0.0098	666	0.0138	666	0.0234	666	0.0258	666	0.0178
667	0.0105	667	0.0146	667	0.0247	667	0.0269	667	0.0195
668	0.0086	668	0.0114	668	0.0202	668	0.0222	668	0.0152
669	0.0073	669	0.0101	669	0.0169	669	0.019	669	0.0129
670	0.0058	670	0.0084	670	0.0139	670	0.0161	670	0.0104
671	0.0048	671	0.0066	671	0.0112	671	0.0136	671	0.0086
672	0.0042	672	0.0066	672	0.0111	672	0.0135	672	0.0084
673	0.0043	673	0.007	673	0.012	673	0.0145	673	0.0091
674	0.0049	674	0.0074	674	0.013	674	0.0167	674	0.0107
675	0.0055	675	0.0085	675	0.0145	675	0.0192	675	0.0111
676	0.0065	676	0.0094	676	0.0166	676	0.0224	676	0.0135
677	0.0086	677	0.0123	677	0.0234	677	0.0289	677	0.0173
678	0.0122	678	0.0155	678	0.0328	678	0.0411	678	0.0235
679	0.0161	679	0.0198	679	0.0432	679	0.0519	679	0.031
680	0.0182	680	0.022	680	0.0481	680	0.0583	680	0.034
681	0.0174	681	0.0208	681	0.0445	681	0.0548	681	0.0315
682	0.0163	682	0.0192	682	0.0419	682	0.0519	682	0.0297
683	0.0145	683	0.017	683	0.0376	683	0.0466	683	0.0254
684	0.0126	684	0.015	684	0.0336	684	0.0439	684	0.0224
685	0.0123	685	0.0146	685	0.0329	685	0.0427	685	0.0224
686	0.0096	686	0.0117	686	0.0271	686	0.0364	686	0.0171
687	0.0081	687	0.0095	687	0.0223	687	0.0306	687	0.0137
688	0.008	688	0.009	688	0.022	688	0.0301	688	0.013
689	0.0064	689	0.007	689	0.0186	689	0.0262	689	0.0101
690	0.0066	690	0.0073	690	0.0184	690	0.0266	690	0.0088
691	0.0054	691	0.0063	691	0.0154	691	0.0238	691	0.0073
692	0.0048	692	0.0059	692	0.0148	692	0.0226	692	0.0067
693	0.005	693	0.0058	693	0.0152	693	0.0246	693	0.0071
694	0.0049	694	0.0064	694	0.0177	694	0.0272	694	0.0082
695	0.0053	695	0.0073	695	0.0186	695	0.029	695	0.0087
696	0.0069	696	0.0086	696	0.0228	696	0.0341	696	0.0111
697	0.008	697	0.011	697	0.0285	697	0.0435	697	0.0145
698	0.0112	698	0.0157	698	0.0399	698	0.0605	698	0.0215
699	0.013	699	0.0185	699	0.0484	699	0.0724	699	0.0268
700	0.0111	700	0.015	700	0.0398	700	0.0605	700	0.0217
701	0.0086	701	0.0112	701	0.0307	701	0.0464	701	0.016
702	0.007	702	0.0096	702	0.0257	702	0.0379	702	0.0137
703	0.0061	703	0.0082	703	0.0225	703	0.0317	703	0.0117
704	0.0067	704	0.0089	704	0.0244	704	0.0337	704	0.0132
705	0.0076	705	0.0093	705	0.0252	705	0.0355	705	0.0143
706	0.0092	706	0.0104	706	0.0289	706	0.0414	706	0.0167
707	0.0088	707	0.0105	707	0.0278	707	0.0398	707	0.0158
708	0.0098	708	0.012	708	0.0299	708	0.043	708	0.0175
709	0.0107	709	0.0136	709	0.0328	709	0.0466	709	0.0198
710	0.0127	710	0.0165	710	0.0374	710	0.056	710	0.0235
711	0.0148	711	0.0207	711	0.0448	711	0.065	711	0.0284
712	0.0167	712	0.0239	712	0.0522	712	0.0746	712	0.0335
713	0.018	713	0.0249	713	0.0579	713	0.0814	713	0.0361
714	0.015	714	0.0202	714	0.0493	714	0.0732	714	0.0298
715	0.0119	715	0.0169	715	0.0445	715	0.0657	715	0.0244
716	0.0107	716	0.0162	716	0.0429	716	0.0672	716	0.0229
717	0.0095	717	0.0147	717	0.0402	717	0.0673	717	0.0203
718	0.0089	718	0.0142	718	0.041	718	0.0725	718	0.0204
719	0.0084	719	0.0138	719	0.041	719	0.0802	719	0.02
720	0.0093	720	0.0158	720	0.0487	720	0.098	720	0.0236
721	0.0104	721	0.018	721	0.0576	721	0.1216	721	0.0269
722	0.0125	722	0.0235	722	0.0729	722	0.1516	722	0.0345
723	0.0141	723	0.0263	723	0.084	723	0.1812	723	0.0378
724	0.0159	724	0.0293	724	0.0978	724	0.2136	724	0.0412
725	0.0199	725	0.0345	725	0.1201	725	0.2705	725	0.0439
726	0.0255	726	0.044	726	0.1516	726	0.3475	726	0.0441
727	0.0291	727	0.051	727	0.1775	727	0.4121	727	0.0406
728	0.0393	728	0.0665	728	0.2317	728	0.5039	728	0.0425
729	0.049	729	0.0825	729	0.2844	729	0.6031	729	0.0408
730	0.0677	730	0.1147	730	0.3665	730	0.7199	730	0.0403
731	0.09	731	0.1531	731	0.4471	731	0.805	731	0.0478
732	0.1224	732	0.2039	732	0.546	732	0.8866	732	0.05
733	0.1398	733	0.2323	733	0.5944	733	0.917	733	0.0686
734	0.1495	734	0.249	734	0.6154	734	0.9297	734	0.0865
735	0.1473	735	0.2447	735	0.6136	735	0.9352	735	0.0855
736	0.1477	736	0.2459	736	0.6279	736	0.9533	736	0.0749
737	0.1408	737	0.2366	737	0.6282	737	0.9622	737	0.0735
738	0.1384	738	0.2337	738	0.6289	738	0.9679	738	0.0849
739	0.1359	739	0.2305	739	0.6281	739	0.9703	739	0.1119
740	0.1283	740	0.2166	740	0.6207	740	0.9759	740	0.1327
741	0.1183	741	0.2001	741	0.612	741	0.983	741	0.1263
742	0.1018	742	0.1741	742	0.5847	742	0.9861	742	0.1479
743	0.0858	743	0.15	743	0.5956	743	0.9934	743	0.1759
744	0.072	744	0.1256	744	0.5846	744	0.9968	744	0.2325
745	0.0715	745	0.1237	745	0.6145	745	0.9992	745	0.3053
746	0.0738	746	0.1267	746	0.6352	746	0.9999	746	0.4018
747	0.0723	747	0.1232	747	0.6797	747	1	747	0.511
748	0.0696	748	0.1233	748	0.7374	748	1	748	0.6247
749	0.0677	749	0.1274	749	0.8052	749	1	749	0.7431
750	0.0666	750	0.1314	750	0.8714	750	1	750	0.8311
751	0.0714	751	0.1326	751	0.9332	751	1	751	0.9109
752	0.0762	752	0.1356	752	0.9542	752	1	752	0.9377
753	0.0812	753	0.1495	753	0.9793	753	1	753	0.9722
754	0.0874	754	0.1467	754	0.9906	754	1	754	0.9877
755	0.0906	755	0.1633	755	0.9958	755	1	755	0.9938
756	0.1039	756	0.1902	756	0.9981	756	1	756	0.9972
757	0.1272	757	0.2191	757	0.9995	757	1	757	0.9991
758	0.1644	758	0.2552	758	0.9998	758	1	758	0.9997
759	0.181	759	0.3263	759	1	759	1	759	1
760	0.2249	760	0.3645	760	1	760	1	760	1
761	0.2812	761	0.4378	761	1	761	1	761	1
762	0.3665	762	0.5283	762	1	762	1	762	1
763	0.4729	763	0.6287	763	1	763	1	763	1
764	0.5879	764	0.7463	764	1	764	1	764	1
765	0.7115	765	0.8826	765	1	765	1	765	1
766	0.7847	766	0.94	766	1	766	1	766	1
767	0.8333	767	0.9681	767	1	767	1	767	1
768	0.861	768	0.9828	768	1	768	1	768	1
769	0.8669	769	0.9853	769	1	769	1	769	1
770	0.8689	770	0.9869	770	1	770	1	770	1
771	0.8687	771	0.9873	771	1	771	1	771	1
772	0.865	772	0.9879	772	1	772	1	772	1
773	0.8529	773	0.9858	773	1	773	1	773	1
774	0.8085	774	0.9849	774	1	774	1	774	1
775	0.7781	775	0.9845	775	1	775	1	775	1
776	0.7241	776	0.985	776	1	776	1	776	1
777	0.668	777	0.9817	777	1	777	1	777	1
778	0.5997	778	0.9833	778	1	778	1	778	1
779	0.523	779	0.9876	779	1	779	1	779	1
780	0.4801	780	0.9928	780	1	780	1	780	1
781	0.4259	781	0.9978	781	1			781	1
782	0.381	782	0.9995	782	1			782	1
783	0.3326	783	0.9999	783	1			783	1
784	0.2992	784	1	784	1			784	1
785	0.2809	785	1	785	1			785	1
786	0.2679	786	1	786	1			786	1
787	0.2668	787	1	787	1			787	1
788	0.2559	788	1	788	1			788	1
789	0.2366	789	1	789	1			789	1
790	0.1876	790	1	790	1			790	1
791	0.171	791	1	791	1			791	1
792	0.1416	792	1
793	0.1259	793	1
794	0.1205	794	1
795	0.115	795	1
796	0.1145	796	1
797	0.1369	797	1
798	0.1263	798	1
799	0.1557	799	1
800	0.1839	800	1
801	0.2186	801	1
802	0.2574	802	1
803	0.3024	803	1
804	0.3057	804	1
805	0.2946	805	1
806	0.3039	806	1
807	0.3326	807	1
808	0.3476	808	1
809	0.4035	809	1
810	0.476	810	1
811	0.5558	811	1
812	0.6195	812	1
813	0.7173	813	1
814	0.7878	814	1
815	0.8578	815	1
816	0.9014	816	1
817	0.9315
818	0.9632
819	0.9824
820	0.9933
821	0.997
822	0.9988
823	0.9994
824	0.9997
825	0.9998
826	1
827	1
828	1
829	1
830	1
831	1
832	1
833	1
834	1
835	1
836	1
837	1
838	1
839	1
840	1
841	1
842	1
843	1
844	1
845	1
846	1
847	1
848	1
849	1
850	1
851	1
852	1
853	1
854	1
855	1
856	1
857	1
858	1
859	1
