# Supplementary material for: Interactions between nascent proteins and the ribosome surface inhibit co-translational folding
Source: Nat Chem. 2021 Oct 14;13(12):1214–20. doi: 10.1038/s41557-021-00796-x (PMC8627912; doi:10.1038/s41557-021-00796-x)
Supplement: Source Data Fig. 5 — Source Data [file 41557_2021_796_MOESM6_ESM.xlsx]

## Sheet: Fig 5b
CD spectroscopy				PEGylation
FLN5 C721		FLN5 E6 C721		FLN5 C721		FLN5 E6 C721
concentration of urea (M)	CD signal	concentration of urea (M)	CD signal	concentration of urea (M)	fraction PEGylated	concentration of urea (M)	fraction PEGylated
0	0.0507	0	-0.0046	0	0	0	0
0.1913	0.0015	0.2	0.0046	0.5	0	0.5	0
0.3827	-0.0067	0.4	-0.0109	1	0	1	0
0.574	-0.0092	0.6	0.0457	1.5	0	1.5	0.4098
0.7654	0.0018	0.8	0.0619	2	0	2	0.9089
0.9567	0.0107	1	0.0691	2.5	0.0125	2.5	0.8897
1.1481	-0.0022	1.2	0.1369	3	0.0891	3	1.0244
1.3395	0.023	1.4	0.2939	3.5	0.2258	3.5	0.9063
1.5308	0.0149	1.6	0.4083	4	0.4873	4	0.923
1.7222	-0.0062	1.8	0.5392	4.5	0.7951	5	1.0007
1.9135	-0.0235	2	0.8076	5	0.8638	6	0.9994
2.1048	0.0037	2.2	0.9056	5.5	0.9095	7	1.0559
2.2962	0.0184	2.4	0.8737	6	0.9103
2.4876	0.0296	2.6	0.9607	7	0.9133
2.6789	-0.0063	2.8	1.0202
2.8702	0.042	3	0.9931
3.0616	0.1187	3.2	1.0761
3.2529	0.1642	3.4	1.0057
3.4443	0.2255	3.6	1.0197
3.6357	0.3146	3.8	1.0347
3.827	0.4926	4	1.0063
4.0183	0.5681	6	1.0057
4.2097	0.6655	7	1.016
4.401	0.7659	8	0.855
4.5924	0.8114
4.7838	0.8211
4.9751	0.9062
5.1665	0.8895
5.3578	0.9345
5.5492	0.9712
5.7405	0.9711
5.9318	1.0003
6.1232	1.0267
6.3145	0.9938
6.5059	1.0473
6.6973	1.1529
6.8886	0.9867
7.08	0.9285
7.2713	0.9906
7.654	1.0006
7.7813	0.9727

## Sheet: Fig 5c
+31 RNC		+31 E6 RNC		+34 RNC		+34 E6 RNC		+37 RNC		+37 E6 RNC		+42 RNC		+42 E6 RNC		+110 RNC		+110 E6 RNC
concentration of urea (M)	fraction PEGylated	concentration of urea (M)	fraction PEGylated	concentration of urea (M)	fraction PEGylated	concentration of urea (M)	fraction PEGylated	concentration of urea (M)	fraction PEGylated	concentration of urea (M)	fraction PEGylated	concentration of urea (M)	fraction PEGylated	concentration of urea (M)	fraction PEGylated	concentration of urea (M)	fraction PEGylated	concentration of urea (M)	fraction PEGylated
0	0.097	0	0.8635	0	0.1263	0	0.4871	0	0.1167	0	0.4663	0	0.1426	0	0.4348	0	0.0483	0	0.201
0.5	0.1744	0.5	0.8795	1	0.2482	0.5	0.5471	0.5	0.0872	0.5	0.5842	0.5	0.1347	0.5	0.5825	0.5	0.0888	0.5	0.0604
1	0.2945	0.75	0.9527	1.5	0.4521	0.75	0.8582	0.75	0.0937	0.75	0.6885	1	0.2096	0.75	0.6261	1	0.0828	1	0.1545
1.5	0.4673	1	0.9269	2	0.5491	1	0.8973	1	0.1675	1	0.8085	1.5	0.2029	1	0.8223	1.5	0.049	1.5	0.7683
2	0.5784	1.25	0.9346	2.5	0.8227	1.25	0.893	1.25	0.1026	1.25	0.8431	2	0.3343	1.25	0.907	2	0.0544	2	0.9733
2.5	0.7381	1.5	0.948	3	1	1.5	0.9499	1.5	0.108	1.5	0.8946	2.5	0.5274	1.5	0.9662	2.5	0.0151	2.5	1
3	0.7642	1.75	0.9739	3.5	1	1.75	0.9236	1.75	0.1043	1.75	0.9084	3	0.8553	1.75	0.9479	3	0.0518	3	0.943
3.5	0.8863	2	0.9513	4	1	2	0.9243	2	0.181	2	0.9044	3.5	0.9886	2	0.967	3.5	0.2313	3.5	1
4	0.9149	2.25	0.8797	5	1	2.25	0.9289	2.25	0.2684	2.25	0.9245	4	0.9364	2.25	0.9481	4	0.7436	4	1
5	0.9687	2.5	0.9126	6	1	2.5	0.9457	2.5	0.5551	2.5	0.9008	5	0.9446	2.5	0.9944	5	0.8604	5	1
6	0.999	3	0.8907	7	0.7953	3	0.9486	3	0.9772	3	0.9665	6	0.9975	3	0.8956	6	1	6	0.9791
7	0.9561	7	1.0403	0	0.1148	7	0.94	7	1	7	1.0023	7	0.9991	7	0.9345	7	0.9396	7	1
0	0.117	0	0.6345	0.5	0.0793	0.5	0.6733	0	0.0667	0	0.4786	0	0.1355	0	0.4094	0	0.0656	0	0.1628
0.5	0.3278	0.5	0.8847	1	0.1083	0.75	0.7428	0.5	0.0449	0.5	0.5431	0.5	0.0801	0.5	0.5867	0.5	0.1159	0.5	0.2527
1	0.5146	0.75	0.8798	1.5	0.2015	1	0.848	0.75	0.0658	0.75	0.6181	1	0.1037	0.75	0.6955	1	0.0978	1	0.3027
1.5	0.8754	1	0.9145	2	0.3438	1.25	0.9249	1	0.066	1	0.7702	1.5	0.102	1	0.7644	1.5	0.161	1.5	0.8311
2	0.8519	1.25	0.9487	2.5	0.5039	1.5	0.8959	1.25	0.0701	1.25	0.8351	2	0.163	1.25	0.8828	2	0.1911	2	0.947
2.5	0.9123	1.5	0.915	3	1	1.75	0.9317	1.5	0.0427	1.5	0.8995	2.5	0.3243	1.5	0.8705	2.5	0.1881	2.5	0.9721
3	0.9046	1.75	0.9003	3.5	1	2	0.9175	1.75	0.1553	1.75	0.9259	3	0.7119	1.75	0.9046	3	0.0396	3	0.9461
3.5	1	2	0.8586	4	1	2.25	0.9027	2	0.1489	2	0.9177	3.5	1.0638	2	0.9471	3.5	0.7319	3.5	1
4	1	2.25	0.8871	5	1	2.5	0.963	2.25	0.2664	2.25	0.9151	4	0.9641	2.25	0.9321	4	0.6383	4	1
5	1	2.5	0.8695	6	1.0314	3	0.9014	2.5	0.4752	2.5	0.9196	5	0.9588	2.5	0.9105	5	1	5	1
6	0.9272	3	0.9267	7	0.9418	7	0.9837	3	0.9031	3	0.9356	6	1	3	0.8869	6	0.9562	6	0.9953
7	0.941	7	0.9928	0	0.0418	0	0.5991	7	1	7	0.952	7	1	7	1.0625	7	0.9997	7	1.0002
		0	0.5254	0.5	0.1319	0.5	0.7927	0	-0.0408	0	0.36	0	0.077	0	0.5414
		0.5	0.7304	0.75	0.0486	0.75	0.8616	0.5	0.0018	0.5	0.7209	1	0.0709	0.5	0.6968
		0.75	0.8227	1	0.2034	1	0.9347	1	0.0146	0.75	0.8428	2	0.0484	0.75	0.894
		1	0.7734	1.25	0.3557	1.25	0.9527	1.5	0.0944	1	0.923	2.5	0.4129	1	0.9518
		1.25	1	1.5	0.2733	1.5	0.9786	2	-0.0001	1.25	0.9677	3	0.4734	1.25	0.917
		1.5	0.9058	1.75	0.3475	1.75	0.9739	2.5	0.468	1.5	0.9729	3.5	0.9976	1.5	0.9557
		1.75	0.9082	2	0.4907	2	0.9709	3	0.9068	1.75	1	4	0.9397	1.75	0.9804
		2	0.8897	2.25	0.5509	2.25	0.9867	3.5	0.9287	2	1	4.5	1	2	0.9735
		2.25	1	2.5	0.666	2.5	0.9912	4	0.9358	2.25	0.9689	5	0.9775	2.25	0.9749
		2.5	0.8213	3	0.7942	3	0.8886	5	1	2.5	0.9874	5.5	1	2.5	0.9624
		3	0.7282	7	0.9267	7	0.9684	6	1	3	0.9591	6	1	3	0.8729
		7	0.9391					7	1.0004	7	0.9846	7	0.9929	7	0.9773
												0	0.0346
												0.5	0.0851
												1	-0.0022
												1.5	0.0096
												2	0.1428
												2.5	-0.0017
												3	0.8767
												3.5	0.9253
												4	0.8994
												5	0.9722
												6	1
												7	1

## Sheet: Fig 5d
observed (PEGylation)			predicted (interactions)				∆∆G(WT-E6, Ufree-N) (kcal.mol-1)	±
linker length	∆∆G(WT-E6, U-N) (kcal.mol-1)	±	linker length	∆∆G(WT-E6, U-N) (kcal.mol-1)	±		4.0192	0.2557
110	3.9811	0.1423	110	3.9372	0.2562
42	4.0597	0.1343	67	3.8377	0.2562
37	3.6602	0.1343	42	3.5076	0.258
34	3.1395	0.1433	31	2.8876	0.3275
31	2.284	0.1638	28	2.9391	0.3223
			26	2.7691	0.3348
