# Supplementary material for: Interactions between nascent proteins and the ribosome surface inhibit co-translational folding
Source: Nat Chem. 2021 Oct 14;13(12):1214–20. doi: 10.1038/s41557-021-00796-x (PMC8627912; doi:10.1038/s41557-021-00796-x)
Supplement: Source Data Extended Data Fig. 1 — Source Data [file 41557_2021_796_MOESM7_ESM.xlsx]

## Sheet: S1a
		integration range / ppm		R2 (isolated) / s-1		R2 (1 µM ribosome) / s-1		∆R2 / s-1
amino acid	atom	start	end	value	error	value	error	value	error
A	HA	3.741	3.749	0.51	0.06	0.87	0.04	0.36	0.07
A	HB	1.423	1.448	0.86	0.03	1.34	0.04	0.47	0.05
C	HA	3.892	3.917	1.77	0.14	1.89	0.15	0.11	0.21
C	HB	2.958	3.04	1.54	0.18	2.27	0.17	0.73	0.25
D	HA	3.842	3.871	1.96	0.1	2.12	0.09	0.16	0.14
D	HBA	2.618	2.667	1.43	0.11	1.91	0.12	0.49	0.16
D	HBB	2.751	2.791	1.45	0.07	1.82	0.08	0.37	0.1
E	HA	3.706	3.718	0.88	0.15	1.08	0.14	0.2	0.2
E	HBA	1.994	2.038	1.27	0.07	1.7	0.1	0.43	0.12
E	HG	2.276	2.338	1.25	0.05	1.46	0.07	0.21	0.08
F	HA	3.933	3.962	0.91	0.03	1.95	0.06	1.04	0.07
F	HBA	3.056	3.101	1.28	0.1	2.47	0.15	1.18	0.18
F	HBB	3.22	3.258	1.62	0.07	3.42	0.1	1.8	0.13
F	HD	7.271	7.294	0.61	0.05	1.45	0.07	0.84	0.09
F	HE	7.366	7.397	0.56	0.04	1.42	0.06	0.86	0.08
F	HZ	7.317	7.347	0.62	0.1	1.44	0.14	0.82	0.17
G	HA	3.511	3.524	0.69	0.03	1.93	0.03	1.25	0.04
H	HA	3.922	3.948	0.93	0.05	3.32	0.04	2.39	0.06
H	HBA	3.06	3.09	1.29	0.07	3.27	0.3	1.98	0.31
H	HBB	3.159	3.198	1.7	0.06	5.91	0.26	4.2	0.27
H	HD	7	7.015	0.69	0.04	2.38	0.02	1.7	0.05
H	HE	7.713	7.731	1.22	0.04	2.99	0.06	1.77	0.07
I	HA	3.628	3.658	0.775	0.075	1.01	0.035	0.24	0.04
I	HB	1.915	1.967	0.86	0.03	1.24	0.09	0.38	0.09
I	HG1A	1.189	1.252	1.02	0.12	1.37	0.27	0.35	0.3
I	HG1B	1.395	1.454	1.02	0.1	1.78	0.18	0.76	0.21
I	HD1	0.879	0.918	1.03	0.06	1.33	0.07	0.31	0.1
I	HG2	0.956	0.984	1.26	0.07	1.55	0.08	0.28	0.11
K	HA	3.702	3.732	1.05	0.05	3.38	0.06	2.33	0.08
K	HB	1.837	1.868	1.52	0.07	5.91	0.32	4.38	0.32
K	HG	1.356	1.487	1.51	0.09	6.07	0.49	4.56	0.5
K	HD	1.65	1.709	1.46	0.07	5.67	0.33	4.21	0.34
K	HE	2.966	2.988	1.24	0.05	4.92	0.15	3.67	0.15
L	HA	3.682	3.711	0.77	0.07	1.14	0.06	0.37	0.09
L	HBG	1.625	1.709	1.13	0.06	1.51	0.1	0.38	0.12
L	HD	0.901	0.941	1.27	0.06	1.54	0.08	0.27	0.1
M	HA	3.809	3.838	0.92	0.07	1.38	0.09	0.46	0.12
M	HB	2.127	2.178	1.21	0.08	1.79	0.11	0.59	0.14
M	HG	2.577	2.613	1.11	0.03	1.62	0.03	0.52	0.05
M	HE	2.086	2.097	0.61	0.03	0.93	0.03	0.32	0.04
N	HA	3.938	3.965	1.24	0.09	2.15	0.1	0.91	0.13
N	HBA	2.784	2.818	1.12	0.04	3.09	0.11	1.97	0.12
N	HBB	2.907	2.923	1.27	0.09	3.83	0.3	2.56	0.31
P	HA	4.076	4.105	0.55	0.03	0.74	0.03	0.19	0.05
P	HBA	1.996	2.047	0.5	0.05	1.05	0.12	0.55	0.13
P	HBB	2.28	2.339	0.54	0.1	1	0.14	0.46	0.17
P	HG	1.924	1.985	0.58	0.09	0.94	0.07	0.36	0.11
P	HDA	3.268	3.304	0.72	0.11	0.9	0.1	0.18	0.15
P	HDB	3.355	3.401	0.71	0.04	0.96	0.06	0.26	0.07
Q	HA	3.716	3.743	0.9	0.04	1.53	0.03	0.64	0.05
Q	HB	2.07	2.113	1.17	0.05	2.14	0.08	0.98	0.09
Q	HG	2.37	2.438	1.07	0.08	1.98	0.12	0.91	0.14
R	HA	3.712	3.741	1.07	0.1	5.88	0.36	4.8	0.37
R	HB	1.832	1.872	1.71	0.1	15.28	1.41	13.56	1.41
R	HG	1.557	1.714	1.71	0.19	17.57	1.91	15.86	1.92
R	HD	3.187	3.222	1.78	0.09	12.38	0.82	10.6	0.82
S	HA	3.784	3.805	0.94	0.06	1.98	0.1	1.03	0.12
S	HB	3.888	3.955	1.07	0.06	2.29	0.1	1.22	0.11
T	HA	3.525	3.544	0.98	0.03	1.18	0.04	0.2	0.05
T	HB	4.19	4.235	1.08	0.07	1.52	0.1	0.45	0.12
T	HG	1.27	1.302	1.37	0.04	1.8	0.06	0.43	0.07
V	HA	3.561	3.577	0.65	0.02	0.85	0.03	0.2	0.04
V	HB	2.203	2.263	0.8	0.04	1.21	0.09	0.42	0.09
V	HG1	0.931	0.962	1.15	0.08	1.36	0.09	0.21	0.12
V	HG2	0.987	1.015	1.19	0.09	1.4	0.09	0.21	0.13
W	HA	4.003	4.034	1.09	0.07	7.12	0.7	6.03	0.71
W	HBA	3.243	3.291	1.88	0.11	14.02	0.63	12.14	0.64
W	HBB	3.423	3.464	1.76	0.05	12.75	1.17	10.99	1.17
W	HD1	7.266	7.284	0.64	0.05	5.2	0.13	4.56	0.14
W	HE3	7.219	7.259	0.62	0.09	7.51	0.43	6.89	0.44
W	HZ2	7.481	7.517	0.54	0.05	6.46	0.17	5.91	0.17
W	HZ3	7.131	7.181	0.7	0.09	7.71	0.3	7.01	0.32
W	HH	7.679	7.716	0.69	0.05	7.17	0.29	6.48	0.29
Y	HA	3.878	3.913	0.97	0.06	3.52	0.13	2.55	0.15
Y	HBA	3.018	3.031	1.9	0.12	7.18	0.41	5.28	0.42
Y	HBB	3.131	3.153	2	0.06	6.55	0.45	4.55	0.45
Y	HD	7.121	7.175	0.75	0.03	2.91	0.12	2.15	0.13
Y	HE	6.831	6.872	0.67	0.04	2.73	0.11	2.06	0.11

## Sheet: S1b
	Thr Hα		Arg Hα		Phe Hα
Relaxation time / s	ref	ribosome	ref	ribosome	ref	ribosome
0.004	1.0003	1.0081	1.0186	1.0184	1.0007	0.9979
0.012	0.9881	0.9839	0.9866	0.923	0.9879	0.9708
0.024	0.9683	0.9564	0.9397	0.8584	0.9692	0.9567
0.04	0.9581	0.9502	0.9453	0.7577	0.9739	0.9372
0.12	0.8985	0.8787	0.9119	0.4932	0.8905	0.7723
0.24	0.7914	0.7542	0.7762	0.2494	0.8054	0.6226
0.4	0.671	0.6205	0.6405	0.1224	0.6951	0.4703
