# Supplementary material for: Interactions between nascent proteins and the ribosome surface inhibit co-translational folding
Source: Nat Chem. 2021 Oct 14;13(12):1214–20. doi: 10.1038/s41557-021-00796-x (PMC8627912; doi:10.1038/s41557-021-00796-x)
Supplement: Source Data Extended Data Fig. 2 — Source Data [file 41557_2021_796_MOESM8_ESM.xlsx]

## Sheet: S2d
FLN5 A3Y3 vs FLN5 Y719E		FLN5 F3A3 vs FLN5 Y719E		FLN5 A3A3 vs FLN5 Y719E
residue	CSP	residue	CSP	residue	CSP
648	0.0066	648	0.003	648	0.0042
650	0.005	650	0.0082	650	0.0049
651	0.0052	651	0.0058	651	0.0077
652	0.0072	652	0.0006	652	0.0036
653	0.0455	653	0.0277	653	0.0234
654	0.0296	654	0.013	654	0.0106
655	0.0141	655	0.0023	655	0.0098
656	0.0092	656	0.0052	656	0.0047
657	0.0065	657	0.0064	657	0.0169
658	0.006	658	0.0042	658	0.005
659	0.0125	659	0.0058	659	0.0104
660	0.005	660	0.0047	660	0.0032
661	0.013	661	0.004	661	0.0091
662	0.0312	662	0.01	662	0.0233
663	0.0739	663	0.0099	663	0.0677
664	0.2586	664	0.0126	664	0.2611
665	0.7855	665	0.0112	665	0.7813
666	0.4092	666	0.0053	666	0.4376
667	0.0879	667	0.0051	667	0.0849
668	0.0212	668	0.0146	668	0.014
671	0.0903	671	0.0075	671	0.0881
672	0.9534	673	0.0098	672	0.9453
673	0.5384	674	0.0108	673	0.537
674	0.1748	675	0.0133	674	0.1693
675	0.8379	676	0.0078	675	0.8331
676	0.4016	677	0.0073	676	0.4013
677	0.0292	678	0.004	677	0.0268
678	0.0392	679	0.0075	678	0.0379
679	0.0305	680	0.0032	679	0.0269
680	0.0212	681	0.0032	680	0.0188
681	0.0224	682	0.003	681	0.0141
682	0.0144	683	0.006	682	0.0069
683	0.0073	684	0.0036	683	0.0106
684	0.0051	685	0.0036	684	0.0051
685	0.014	686	0.0042	685	0.0112
686	0.0098	687	0.0022	686	0.0037
687	0.0061	688	0.0032	687	0.0033
688	0.0061	689	0.0034	688	0.0002
689	0.0082	691	0.003	689	0.0045
691	0.0053	692	0.0089	691	0.0012
692	0.0115	693	0.0104	692	0.0055
693	0.0095	694	0.0095	693	0.0062
694	0.0043	695	0.0067	694	0.0058
695	0.008	696	0.0067	695	0.0045
696	0.0039	697	0.0019	696	0.0022
697	0.0051	699	0.0058	697	0.001
699	0.0036	700	0.0022	699	0.003
700	0.0045	701	0.0035	700	0.002
701	0.0043	702	0.0057	701	0.0004
702	0.0078	703	0.0125	702	0.0051
703	0.0157	704	0.0046	703	0.0065
704	0.013	705	0.0011	704	0.0043
705	0.0023	706	0.0032	705	0.003
706	0.0048	707	0.0144	706	0.006
707	0.0041	708	0.0097	707	0.0201
708	0.0085	709	0.0104	708	0.0065
709	0.01	710	0.0236	709	0.0078
710	0.0117	711	0.0381	710	0.0176
711	0.0181	712	0.0485	711	0.0408
712	0.0199	713	0.0474	712	0.0449
713	0.013	714	0.0917	713	0.0452
714	0.015	715	0.7914	714	0.0868
715	0.028	716	0.543	715	0.7909
716	0.0136	717	0.029	716	0.5429
717	0.0959	718	0.0277	717	0.025
718	0.1753	719	0.6213	718	0.0328
719	0.1691	720	0.4251	719	0.6233
720	0.2378	721	0.0558	720	0.426
721	0.1102	723	0.0157	721	0.0586
723	0.0384	724	0.0476	723	0.0132
724	0.0226	725	0.1103	724	0.0448
725	0.0132	727	0.7406	725	0.1085
727	0.0032	729	0.0819	727	0.7371
729	0.0087	730	0.1129	729	0.0745
730	0.0055	731	0.065	730	0.1082
731	0.0041	732	0.0367	731	0.0607
732	0.0076	733	0.0525	732	0.0367
733	0.0126	734	0.0383	733	0.0367
734	0.0089	735	0.0109	734	0.0294
735	0.0028	738	0.0053	735	0.0103
738	0.0036	740	0.0111	738	0.0038
739	0.0061	741	0.0047	740	0.0184
740	0.0144	743	0.0098	741	0.0037
741	0.0026	744	0.0207	743	0.0112
743	0.0172	745	0.0083	744	0.01
744	0.01	746	0.003	745	0.01
745	0.0045	747	0.0284	746	0.0184
746	0.0184	748	0.0047	747	0.0264
747	0.027	749	0.0093	748	0.0077
748	0.0016	750	0.0013	749	0.0135
749	0.01			750	0.0073
750	0.0002
