# Supplementary material for: Interactions between nascent proteins and the ribosome surface inhibit co-translational folding
Source: Nat Chem. 2021 Oct 14;13(12):1214–20. doi: 10.1038/s41557-021-00796-x (PMC8627912; doi:10.1038/s41557-021-00796-x)
Supplement: Source Data Extended Data Fig. 3 — Source Data [file 41557_2021_796_MOESM10_ESM.xlsx]

## Sheet: S3f
+31 RNC
time (h)	±	Diffusion coefficient (10^-11 m^2 s^-1)	±
3.1389	1.4056	1.3492	0.3877
7.1833	1.2333	1.0354	0.3945
12.3889	1.2389	1.4525	0.3897
16.2611	1.3944	1.173	0.3831
21.1333	2.0667	1.3009	0.3774
24.675	1.025	1.8591	0.2282

## Sheet: S3g
+31 A3Y3 RNC
time (h)	±	Diffusion coefficient (10^-11 m^2 s^-1)	±
1.9667	0.5167	1.2015	0.2003
3.9083	0.3917	1.2436	0.1984
6.3167	0.75	1.2725	0.198
8.7333	0.6333	1.3382	0.1946
11.3833	0.5167	1.0976	0.1975
14.8833	1	1.5669	0.2043
18.8667	1	1.5813	0.1994
22.3667	0.5167	1.796	0.2059

## Sheet: S3h
+31 F3A3 RNC
time (h)	±	Diffusion coefficient (10^-11 m^2 s^-1)	±
1.9333	1.45	1.3071	0.1973
7.8083	1.475	1.3299	0.1319
13.7083	1.475	1.3404	0.0974
19.6083	1.475	1.314	0.0967
25.625	1.575	1.3752	0.0971
31.625	1.475	1.5701	0.0979
37.525	1.475	1.7845	0.0992
43.425	1.475	1.7432	0.0969

## Sheet: S3i
+31 A3A3 RNC
time (h)	Diffusion coefficient (10^-11 m^2 s^-1)	±
1.8833	1.1451	0.1061
4.4167	1.2189	0.1626
6.45	1.3204	0.1536
8.9833	1.3104	0.1552
11.0167	1.4607	0.1613
15.5167	1.3267	0.1584
18.05	1.1208	0.1523
20.5667	1.3126	0.1626
22.1167	1.3139	0.1558
