# Supplementary material for: Interactions between nascent proteins and the ribosome surface inhibit co-translational folding
Source: Nat Chem. 2021 Oct 14;13(12):1214–20. doi: 10.1038/s41557-021-00796-x (PMC8627912; doi:10.1038/s41557-021-00796-x)
Supplement: Source Data Extended Data Fig. 4 — Source Data [file 41557_2021_796_MOESM12_ESM.xlsx]

## Sheet: S4b
ubiquitin				Y719E
	reference / s-1	BEST-TROSY-CCR / s-1			reference / s-1	BEST-TROSY-CCR / s-1
	5.1868	4.8866			2.2532	2.8442
	4.2335	4.7418			2.1496	2.1775
	4.5944	4.5446			2.6233	2.4506
	4.5636	4.3404			2.0796	1.945
	5.0978	4.8838			2.2836	1.8952
	4.8025	4.6996			2.4528	2.5001
	3.998	3.8787			2.4052	2.6214
	3.8918	3.7163			2.6459	2.5329
	4.2627	3.6528			2.6085	2.627
	4.4863	4.3073			2.4489	2.5549
	4.2492	4.0984			2.7676	2.8202
	4.6804	4.507			2.9716	2.9285
	4.674	4.4765			3.0121	2.9822
	4.7376	4.5154			2.724	2.6193
	4.9368	4.7074			2.6366	2.6699
	4.6725	4.6639			2.717	2.7781
	4.7329	4.5531			3.037	3.0587
	5.2031	5.2062			2.6887	2.6773
	4.5991	4.4032			2.5553	2.6221
	5.2063	5.0806			2.3037	2.2169
	4.9742	4.8384			2.1068	2.0961
	5.0121	4.9048			2.5072	2.7373
	5.4916	5.2887			2.9064	2.7356
	4.7575	4.7135			3.0263	3.1107
	4.9062	4.755			2.7311	2.9265
	4.8779	4.7308			2.7924	2.7532
	4.5693	4.412			2.4619	2.4719
	4.292	4.211			1.9868	1.8547
	5.1155	4.9045			2.1927	2.18
	4.4894	4.3913			2.7461	2.9
	4.7187	4.5583			2.5752	2.6881
	4.7923	4.5617			2.7254	2.7
	4.6548	4.4611			2.4189	2.3703
	4.7313	4.5188			2.4649	2.5615
	5.1477	4.9684			2.7432	2.6116
	3.9704	3.8059			2.3764	2.4894
	5.3411	5.2933			2.4003	2.3938
	4.4579	4.189			2.319	2.2167
	4.8483	4.7097			2.7541	2.5797
	4.7843	4.6152			2.196	1.9907
	4.58	4.4554			2.5904	2.7613
	5.2025	4.9994			2.6467	2.7733
	4.4372	4.3256			2.5344	2.6343
	4.9077	4.8104			2.5511	2.4127
	4.595	4.4446			2.4701	2.6234
	5.1214	4.8698			2.5482	2.451
	4.4769	4.3041			2.2193	1.9177
	5.0939	4.8571			2.5115	2.6322
	4.6799	4.5358			2.4342	2.5129
	4.0692	3.8831			2.6134	2.7258
	4.5914	4.4254			2.6832	2.7255
	4.578	4.4174			2.57	2.8175
	4.8479	4.8026			2.4246	2.6523
	4.5983	4.3942			1.851	1.9657
	4.7948	4.5491			1.3101	1.3367
	4.4625	4.3961			1.2102	1.4839
	2.7714	2.5307			0.5961	0.6899
	5.0849	4.8597
	4.7795	4.7032
	2.0177	1.9188
	0.9813	0.9199
	0.6307	0.5539

## Sheet: S4c
0 mM Ni2+
		Relaxation time / s
	CCR rate uncertainty / s-1	0.0222	0.0889	0.1333	0.1556	0.2
Recycle delay / s	0.081	0.3837	0.2374	0.2918	0.3374	0.4807
	0.1	0.3588	0.2207	0.2639	0.3051	0.4323
	0.15	0.3328	0.1971	0.2323	0.2647	0.3709
	0.2	0.3276	0.1882	0.2186	0.2471	0.3477
	0.25	0.3298	0.1853	0.2122	0.2423	0.334
	0.3	0.3364	0.1867	0.2131	0.2408	0.3247
	0.35	0.3454	0.1882	0.2148	0.242	0.3261
	0.5	0.374	0.1999	0.2255	0.2515	0.3384
	0.75	0.4259	0.2235	0.2487	0.2769	0.3717
	1	0.4724	0.2466	0.2737	0.3011	0.3978
20 mM Ni2+
		Relaxation time / s
	CCR rate uncertainty / s-1	0.0222	0.0889	0.1333	0.1556	0.2
Recycle delay / s	0.081	0.2612	0.1846	0.2483	0.3057	0.5174
	0.1	0.2532	0.1729	0.2304	0.2813	0.4713
	0.15	0.2496	0.1619	0.2104	0.2562	0.2138
	0.2	0.256	0.1607	0.2064	0.251	0.3966
	0.25	0.2659	0.1632	0.2051	0.2476	0.3897
	0.3	0.2772	0.1679	0.2088	0.254	0.3862
	0.35	0.2908	0.174	0.2156	0.2565	0.3979
	0.5	0.3294	0.1923	0.2345	0.2789	0.4339
	0.75	0.3916	0.2224	0.2694	0.3203	0.49
	1	0.447	0.2523	0.3023	0.3539	0.5492

## Sheet: S4d
FLN5 Y719E			FLN5 ∆12
residue	ccr rate (s-1)	±	residue	ccr rate (s-1)	±
646	2.8486	0.063	646	3.1896	0.0357
650	3.0735	0.1037	648	3.3596	0.0075
651	3.1434	0.02	650	3.3256	0.0711
652	2.9435	0.0259	651	3.2357	0.1583
655	3.3786	0.0416	652	3.1557	0.0146
656	3.5011	0.0229	653	3.3885	0.0276
657	3.238	0.0162	655	3.6755	0.0235
658	2.8477	0.0364	656	3.6119	0.0118
659	3.0001	0.0193	657	3.4885	0.0075
660	2.6881	0.0288	658	2.9392	0.0197
661	3.342	0.0183	659	3.5793	0.0124
662	3.181	0.0164	660	2.7945	0.0162
663	3.5571	0.0196	661	3.4785	0.0077
664	3.4503	0.0169	662	3.4066	0.0097
665	3.4842	0.022	663	3.6213	0.0105
666	3.3379	0.043	664	3.7069	0.0109
667	2.6221	0.0801	665	3.8477	0.0164
668	3.5495	0.0235	666	3.3988	0.032
670	3.2349	0.0197	667	2.8486	0.0561
671	3.3513	0.0176	668	3.6373	0.0132
672	3.8784	0.0309	670	3.9551	0.0137
673	3.7455	0.0371	671	3.7774	0.0182
674	3.8656	0.0214	672	3.925	0.0315
675	4.0711	0.0274	673	4.1411	0.0561
676	3.7845	0.0309	674	4.5797	0.0352
677	3.4754	0.0161	675	4.649	0.0486
678	3.8262	0.0228	676	4.3675	0.0441
679	3.0702	0.0808	677	4.1466	0.0213
680	4.1148	0.0773	678	4.382	0.029
681	3.132	0.0577	679	3.6518	0.1633
682	3.5848	0.0168	680	4.7808	0.0649
683	3.4184	0.0179	681	3.4502	0.0942
684	3.2223	0.0304	682	3.7853	0.0185
686	3.4514	0.0515	683	3.7795	0.0197
687	2.846	0.0637	684	2.9908	0.0454
688	2.8251	0.0188	686	4.1575	0.0865
689	3.6876	0.0203	687	3.1444	0.2039
691	3.9655	0.0212	688	3.0418	0.0232
692	4.1893	0.0267	689	3.7097	0.0227
693	3.6533	0.0213	691	3.8442	0.0388
694	3.8361	0.0226	692	4.0847	0.0407
695	3.3743	0.0242	693	3.7517	0.0334
697	2.6925	0.0216	694	3.85	0.0391
699	3.3908	0.0156	695	3.2643	0.0534
700	2.941	0.0193	696	3.4888	0.1908
701	3.6459	0.0222	697	2.9033	0.051
702	3.3188	0.0178	699	3.5543	0.0343
703	3.6926	0.0221	700	3.0584	0.0347
704	3.5113	0.0229	701	3.6502	0.0376
705	3.3229	0.0167	702	3.4619	0.0332
706	3.2506	0.017	703	3.8014	0.0221
707	3.5545	0.0181	704	3.7569	0.0244
708	3.6291	0.0247	705	3.6016	0.0197
709	3.4452	0.0638	706	3.3901	0.0254
712	3.6193	0.0302	707	3.7234	0.0451
713	3.1671	0.0249	708	3.3408	0.0661
714	3.7807	0.024	709	3.8537	0.1083
715	3.554	0.022	712	3.4425	0.1336
716	2.7993	0.0241	713	3.3151	0.0346
717	3.4689	0.0174	714	4.0337	0.0474
718	3.4859	0.0179	715	3.257	0.0852
719	3.3998	0.0166	716	3.0643	0.0701
720	3.1915	0.0156	717	3.7582	0.0431
721	3.2621	0.025	718	3.8674	0.025
723	3.3442	0.0161	719	3.6976	0.0515
724	3.2768	0.0159	720	3.5373	0.0503
725	2.8291	0.0343	721	3.5173	0.0214
727	3.1053	0.0404	723	3.3175	0.0335
729	3.544	0.0187	724	3.3087	0.0266
730	3.6821	0.0829	725	2.9308	0.0676
731	3.6837	0.021	727	3.7184	0.1119
732	3.7147	0.0366	729	3.135	0.0371
733	3.8185	0.0507	730	3.2411	0.2298
734	3.385	0.0833	731	2.8813	0.0614
738	3.3353	0.0183	733	3.3603	0.0851
739	3.5537	0.046	738	1.3287	0.01
741	2.7648	0.0423
743	3.2058	0.0289
744	2.6147	0.0267
745	2.3478	0.0169
748	1.6045	0.0132
749	1.4735	0.0116
750	0.7675	0.0107

## Sheet: S4e
FLN5 Y719E			FLN5 F3A3			FLN5 A3A3
residue	ccr rate (s-1)	±	residue	ccr rate (s-1)	±	residue	ccr rate (s-1)	±
646	2.8486	0.063	646	2.9661	0.0364	646	2.7737	0.0718
650	3.0735	0.1037	650	3.049	0.0633	651	2.8814	0.0199
651	3.1434	0.02	652	3.0118	0.0151	652	2.777	0.0338
652	2.9435	0.0259	653	3.0555	0.089	655	2.9863	0.0514
655	3.3786	0.0416	655	3.4016	0.0256	656	3.1846	0.0274
656	3.5011	0.0229	656	3.5427	0.0131	657	2.5913	0.0134
657	3.238	0.0162	657	3.2972	0.0082	658	2.6613	0.045
658	2.8477	0.0364	658	2.824	0.0204	659	2.8863	0.0226
659	3.0001	0.0193	659	2.9275	0.0117	660	2.4446	0.0368
660	2.6881	0.0288	660	2.6682	0.0166	661	3.0745	0.0206
661	3.342	0.0183	661	3.4316	0.0092	662	2.7865	0.0161
662	3.181	0.0164	662	3.3575	0.0086	663	3.0779	0.0216
663	3.5571	0.0196	663	3.5317	0.0103	664	2.8308	0.0178
664	3.4503	0.0169	664	3.5065	0.0088	665	3.2633	0.0246
665	3.4842	0.022	665	3.2182	0.0144	666	3.4339	0.0392
666	3.3379	0.043	666	3.3079	0.0269	667	2.8577	0.0906
667	2.6221	0.0801	667	2.9351	0.0459	668	2.8914	0.0217
668	3.5495	0.0235	668	3.4473	0.0106	670	2.9971	0.0199
670	3.2349	0.0197	670	3.5284	0.0124	671	2.7514	0.0174
671	3.3513	0.0176	671	3.3925	0.0099	672	3.0611	0.0301
672	3.8784	0.0309	672	3.5331	0.0145	673	2.6778	0.0274
673	3.7455	0.0371	673	3.7993	0.0207	674	3.1141	0.0197
674	3.8656	0.0214	674	3.948	0.0118	675	3.3323	0.0236
675	4.0711	0.0274	675	4.209	0.0143	676	2.8163	0.0237
676	3.7845	0.0309	676	3.6966	0.0167	677	2.8672	0.0169
677	3.4754	0.0161	677	3.5205	0.0082	678	3.3261	0.0302
678	3.8262	0.0228	678	3.7876	0.0124	679	2.7779	0.1122
679	3.0702	0.0808	679	3.1429	0.0527	680	3.7046	0.059
680	4.1148	0.0773	680	4.2242	0.0271	681	2.7431	0.0368
681	3.132	0.0577	681	3.0633	0.0371	681	2.8524	0.0809
682	3.5848	0.0168	682	3.5495	0.0118	682	3.3027	0.0198
683	3.4184	0.0179	683	3.4341	0.0096	683	3.0741	0.0212
684	3.2223	0.0304	684	3.208	0.0173	686	2.9959	0.0656
686	3.4514	0.0515	686	3.5663	0.0349	687	2.5441	0.0989
687	2.846	0.0637	687	2.618	0.0573	688	2.7402	0.0232
688	2.8251	0.0188	688	2.8097	0.0106	689	3.3558	0.0247
689	3.6876	0.0203	689	3.6073	0.0116	691	3.5059	0.0225
691	3.9655	0.0212	691	3.8745	0.0099	692	3.8747	0.0295
692	4.1893	0.0267	692	4.2184	0.0128	693	3.3272	0.0246
693	3.6533	0.0213	693	3.6178	0.0104	694	3.5758	0.0284
694	3.8361	0.0226	694	3.7771	0.0114	695	3.1564	0.0241
695	3.3743	0.0242	695	3.5997	0.0121	696	3.3648	0.0616
697	2.6925	0.0216	696	3.4902	0.0286	697	2.6998	0.0277
699	3.3908	0.0156	697	2.5917	0.0117	699	3.2465	0.0213
700	2.941	0.0193	699	3.3904	0.0093	700	2.6146	0.0229
701	3.6459	0.0222	700	2.9342	0.0107	701	3.5188	0.0278
702	3.3188	0.0178	701	3.6848	0.0111	702	3.2317	0.0217
703	3.6926	0.0221	702	3.3475	0.0091	703	3.4279	0.0253
704	3.5113	0.0229	703	3.5929	0.0111	704	3.4967	0.0283
705	3.3229	0.0167	705	3.122	0.008	705	3.0522	0.0198
706	3.2506	0.017	706	3.1714	0.008	706	3.0842	0.0204
707	3.5545	0.0181	707	3.4063	0.0089	707	3.2943	0.0216
708	3.6291	0.0247	708	3.3018	0.0099	708	3.1013	0.0276
709	3.4452	0.0638	709	3.0998	0.0203	709	2.8316	0.0423
712	3.6193	0.0302	712	2.7965	0.0178	712	2.6961	0.0369
713	3.1671	0.0249	713	2.493	0.0147	713	2.427	0.0318
714	3.7807	0.024	714	2.9809	0.0132	714	2.8775	0.0292
715	3.554	0.022	715	2.776	0.0139	715	2.6303	0.0323
716	2.7993	0.0241	716	1.9834	0.0129	716	1.8884	0.0279
717	3.4689	0.0174	717	2.5781	0.0062	717	2.4607	0.0165
718	3.4859	0.0179	718	2.8567	0.0069	718	2.7343	0.0182
719	3.3998	0.0166	719	2.7456	0.0077	719	2.5811	0.0179
720	3.1915	0.0156	720	2.5835	0.007	720	2.4946	0.016
721	3.2621	0.025	721	2.8436	0.0068	721	2.72	0.0167
723	3.3442	0.0161	723	2.8802	0.0071	723	2.7735	0.0173
724	3.2768	0.0159	724	2.7205	0.0071	724	2.6178	0.0168
725	2.8291	0.0343	725	2.2669	0.0267	725	2.1727	0.0538
727	3.1053	0.0404	727	2.8315	0.0512	729	2.595	0.0196
729	3.544	0.0187	729	2.6442	0.0109	730	3.0697	0.3287
730	3.6821	0.0829	730	2.9788	0.072	731	2.964	0.0229
731	3.6837	0.021	731	3.1275	0.0099	733	3.1351	0.0636
732	3.7147	0.0366	733	3.4114	0.0237	734	2.8395	0.1095
733	3.8185	0.0507	734	3.0026	0.0456	738	3.1346	0.0213
734	3.385	0.0833	738	3.2037	0.0092	739	3.2913	0.0562
738	3.3353	0.0183	739	3.292	0.0233	741	2.8048	0.0578
739	3.5537	0.046	741	2.9838	0.0248	743	3.1732	0.0302
741	2.7648	0.0423	743	3.3953	0.0165	744	2.2655	0.0293
743	3.2058	0.0289	745	2.4126	0.0122	745	2.4089	0.0203
744	2.6147	0.0267	746	2.4123	0.0195	746	2.662	0.0305
745	2.3478	0.0169	748	1.5456	0.0093	748	1.5565	0.0158
748	1.6045	0.0132	749	1.4675	0.0083	749	1.4036	0.0148
749	1.4735	0.0116	750	0.8793	0.0056	750	0.878	0.0135
750	0.7675	0.0107

## Sheet: S4f
FLN5 ∆12			FLN5 ∆12 + 70S
residue	ccr rate (s-1)	±	residue	ccr rate (s-1)	±
646	3.1896	0.0357	651	4.6804	0.5097
648	3.3596	0.0075	652	1.3008	0.7767
650	3.3256	0.0711	653	5.8451	2.7192
651	3.2357	0.1583	655	2.0411	0.8199
652	3.1557	0.0146	656	4.1464	0.6186
653	3.3885	0.0276	657	4.2212	0.3766
655	3.6755	0.0235	658	4.2112	1.1628
656	3.6119	0.0118	659	4.019	0.5164
657	3.4885	0.0075	660	3.5572	1.0311
658	2.9392	0.0197	661	3.5258	0.3583
659	3.5793	0.0124	662	4.0917	0.3632
660	2.7945	0.0162	663	4.5453	0.5883
661	3.4785	0.0077	664	4.881	0.5111
662	3.4066	0.0097	665	4.0203	0.5761
663	3.6213	0.0105	666	4.011	1.0964
664	3.7069	0.0109	668	4.1171	0.5718
665	3.8477	0.0164	670	4.9512	0.5806
666	3.3988	0.032	671	4.5342	0.9352
667	2.8486	0.0561	672	3.9684	0.6016
668	3.6373	0.0132	673	4.019	1.2435
670	3.9551	0.0137	674	5.1299	1.1116
671	3.7774	0.0182	675	4.0995	1.1278
672	3.925	0.0315	676	3.9516	1.0763
673	4.1411	0.0561	677	4.0898	0.5909
674	4.5797	0.0352	678	3.8408	0.8455
675	4.649	0.0486	680	3.9483	2.0583
676	4.3675	0.0441	682	3.2694	0.441
677	4.1466	0.0213	683	3.3597	0.4983
678	4.382	0.029	684	1.9464	0.8579
679	3.6518	0.1633	686	2.6715	1.4155
680	4.7808	0.0649	688	3.7878	0.577
681	3.4502	0.0942	689	3.3459	0.4371
682	3.7853	0.0185	691	3.1654	0.6104
683	3.7795	0.0197	692	4.4286	0.8676
684	2.9908	0.0454	693	4.5725	0.6685
686	4.1575	0.0865	694	3.3744	0.7195
687	3.1444	0.2039	695	3.2291	0.6338
688	3.0418	0.0232	697	4.3053	1.3435
689	3.7097	0.0227	699	5.1367	0.8159
691	3.8442	0.0388	700	3.634	0.8785
692	4.0847	0.0407	701	4.0024	0.8471
693	3.7517	0.0334	702	3.0751	0.4967
694	3.85	0.0391	703	4.1357	0.4192
695	3.2643	0.0534	704	4.2423	0.462
696	3.4888	0.1908	705	3.9899	0.4091
697	2.9033	0.051	706	3.6323	0.5152
699	3.5543	0.0343	707	3.4674	0.677
700	3.0584	0.0347	708	3.2063	0.9939
701	3.6502	0.0376	709	-0.5858	1.019
702	3.4619	0.0332	713	3.2409	0.7673
703	3.8014	0.0221	714	4.3198	0.9398
704	3.7569	0.0244	715	3.7679	1.0508
705	3.6016	0.0197	716	2.838	1.3412
706	3.3901	0.0254	717	4.2137	0.6949
707	3.7234	0.0451	718	4.1463	0.5246
708	3.3408	0.0661	719	5.3773	0.9771
709	3.8537	0.1083	720	4.5542	0.8388
712	3.4425	0.1336	721	3.5838	0.479
713	3.3151	0.0346	723	3.3725	0.5349
714	4.0337	0.0474	724	3.9697	0.5166
715	3.257	0.0852	725	4.4921	1.5194
716	3.0643	0.0701	727	0.8652	1.528
717	3.7582	0.0431	729	2.9357	0.6662
718	3.8674	0.025	731	3.8397	1.0377
719	3.6976	0.0515	732	2.3507	1.2329
720	3.5373	0.0503	733	3.4968	1.6686
721	3.5173	0.0214	734	2.0916	2.016
723	3.3175	0.0335	738	1.9731	0.2272
724	3.3087	0.0266
725	2.9308	0.0676
727	3.7184	0.1119
729	3.135	0.0371
730	3.2411	0.2298
731	2.8813	0.0614
733	3.3603	0.0851
738	1.3287	0.01

## Sheet: S4g
FLN5 Y719E			FLN5 Y719E + 70S
residue	ccr rate (s-1)	±	residue	ccr rate (s-1)	±
646	2.8486	0.063	646	3.8245	1.8744
650	3.0735	0.1037	650	0.9279	0.0937
651	3.1434	0.02	651	5.1148	0.3456
652	2.9435	0.0259	652	3.3702	0.476
655	3.3786	0.0416	655	3.5628	0.3414
656	3.5011	0.0229	655	4.2115	0.7386
657	3.238	0.0162	656	2.8988	0.3564
658	2.8477	0.0364	657	4.8018	0.2843
659	3.0001	0.0193	658	1.2019	0.8208
660	2.6881	0.0288	659	3.5119	0.1609
661	3.342	0.0183	660	2.2072	0.4272
662	3.181	0.0164	661	3.6249	0.4318
663	3.5571	0.0196	662	3.6943	0.2094
664	3.4503	0.0169	663	3.9977	0.3207
665	3.4842	0.022	664	5.1924	0.2789
666	3.3379	0.043	666	4.3196	1.37
667	2.6221	0.0801	668	5.3445	0.546
668	3.5495	0.0235	670	3.3819	0.1354
670	3.2349	0.0197	671	4.7441	0.3297
671	3.3513	0.0176	672	3.63	0.5702
672	3.8784	0.0309	674	4.6609	0.3688
673	3.7455	0.0371	675	4.3381	0.4471
674	3.8656	0.0214	676	2.4136	0.4664
675	4.0711	0.0274	677	5.1427	0.2652
676	3.7845	0.0309	678	3.7881	0.3542
677	3.4754	0.0161	680	3.1739	0.696
678	3.8262	0.0228	681	3.1104	2.3695
679	3.0702	0.0808	682	3.7643	0.2
680	4.1148	0.0773	683	4.6487	0.2758
681	3.132	0.0577	684	4.302	0.5624
682	3.5848	0.0168	686	2.9527	1.5469
683	3.4184	0.0179	687	1.2051	1.7746
684	3.2223	0.0304	688	3.63	0.3261
686	3.4514	0.0515	689	3.6523	0.2483
687	2.846	0.0637	691	5.0857	0.3049
688	2.8251	0.0188	692	4.9494	0.3371
689	3.6876	0.0203	693	4.816	0.2881
691	3.9655	0.0212	694	4.3829	0.3011
692	4.1893	0.0267	695	3.461	0.3789
693	3.6533	0.0213	696	0.4629	1.3786
694	3.8361	0.0226	697	3.1342	0.3745
695	3.3743	0.0242	699	3.3598	0.2008
697	2.6925	0.0216	700	3.5025	0.2942
699	3.3908	0.0156	701	5.2641	0.3243
700	2.941	0.0193	702	2.9792	0.1776
701	3.6459	0.0222	703	4.6156	0.2024
702	3.3188	0.0178	704	5.4445	0.4767
703	3.6926	0.0221	705	3.0464	0.188
704	3.5113	0.0229	706	3.2124	0.189
705	3.3229	0.0167	707	3.3885	0.1781
706	3.2506	0.017	708	4.0808	0.3795
707	3.5545	0.0181	709	2.5429	0.4347
708	3.6291	0.0247	712	5.8427	0.6388
709	3.4452	0.0638	713	2.5086	0.3741
712	3.6193	0.0302	714	5.4576	0.4344
713	3.1671	0.0249	715	3.3313	0.2651
714	3.7807	0.024	716	1.9609	0.3171
715	3.554	0.022	717	3.8614	0.1806
716	2.7993	0.0241	718	3.7388	0.1769
717	3.4689	0.0174	719	3.8421	0.2063
718	3.4859	0.0179	720	4.0724	0.2023
719	3.3998	0.0166	721	3.3121	0.257
720	3.1915	0.0156	723	3.3058	0.1549
721	3.2621	0.025	724	3.6843	0.2112
723	3.3442	0.0161	723	2.8499	0.1574
724	3.2768	0.0159	724	2.799	0.2016
725	2.8291	0.0343	729	3.915	0.2586
727	3.1053	0.0404	730	-1.0135	1.7101
729	3.544	0.0187	731	4.5955	0.3392
730	3.6821	0.0829	733	3.2894	1.4125
731	3.6837	0.021	738	3.7781	0.2236
732	3.7147	0.0366	739	4.4532	1.0952
733	3.8185	0.0507	741	1.5502	1.0232
734	3.385	0.0833	743	2.2925	0.461
738	3.3353	0.0183	744	1.5714	0.4406
739	3.5537	0.046	745	2.246	0.1697
741	2.7648	0.0423	746	2.3972	1.6295
743	3.2058	0.0289	747	-0.5771	1.6988
744	2.6147	0.0267	748	1.5055	0.1904
745	2.3478	0.0169	749	2.1955	0.1586
748	1.6045	0.0132
749	1.4735	0.0116
750	0.7675	0.0107

## Sheet: S4h
FLN5 F3A3			FLN5 F3A3 + 70S
residue	ccr rate (s-1)	±	residue	ccr rate (s-1)	±
646	2.9661	0.0364	646	1.6616	1.4537
650	3.049	0.0633	651	4.7859	0.4339
652	3.0118	0.0151	652	5.0949	0.7398
653	3.0555	0.089	655	4.5659	0.9692
655	3.4016	0.0256	656	3.6925	0.471
656	3.5427	0.0131	657	3.6632	0.2852
657	3.2972	0.0082	658	2.8289	0.7249
658	2.824	0.0204	659	3.3651	0.1996
659	2.9275	0.0117	660	0.8702	0.5176
660	2.6682	0.0166	661	3.6101	0.2711
661	3.4316	0.0092	662	4.194	0.26
662	3.3575	0.0086	663	3.9543	0.3894
663	3.5317	0.0103	664	4.4399	0.3247
664	3.5065	0.0088	665	4.0711	0.423
665	3.2182	0.0144	666	1.2681	0.6943
666	3.3079	0.0269	667	4.1203	2.5235
667	2.9351	0.0459	668	3.0207	0.3235
668	3.4473	0.0106	670	7.244	1.5814
670	3.5284	0.0124	671	2.8857	0.2836
671	3.3925	0.0099	672	3.4306	0.5334
672	3.5331	0.0145	673	5.1025	0.9248
673	3.7993	0.0207	674	5.0812	0.4284
674	3.948	0.0118	675	5.5512	0.6326
675	4.209	0.0143	676	4.0137	0.5677
676	3.6966	0.0167	677	4.5194	0.284
677	3.5205	0.0082	678	4.1891	0.4429
678	3.7876	0.0124	680	3.0238	0.9256
679	3.1429	0.0527	681	2.1614	1.8936
680	4.2242	0.0271	682	3.9367	0.3127
681	3.0633	0.0371	683	3.6292	0.313
682	3.5495	0.0118	684	2.8599	0.5169
683	3.4341	0.0096	686	2.1332	0.854
684	3.208	0.0173	687	1.1564	2.001
686	3.5663	0.0349	688	3.563	0.3506
687	2.618	0.0573	689	3.9344	0.321
688	2.8097	0.0106	691	4.8401	0.3186
689	3.6073	0.0116	692	3.6117	0.297
691	3.8745	0.0099	693	3.4872	0.318
692	4.2184	0.0128	694	4.0511	0.3324
693	3.6178	0.0104	695	3.7682	0.2924
694	3.7771	0.0114	696	2.0451	0.719
695	3.5997	0.0121	697	2.0957	0.3505
696	3.4902	0.0286	699	3.6435	0.2551
697	2.5917	0.0117	700	2.706	0.2874
699	3.3904	0.0093	701	3.6853	0.2783
700	2.9342	0.0107	702	3.67	0.2128
701	3.6848	0.0111	703	4.1585	0.2071
702	3.3475	0.0091	704	4.1417	0.3053
703	3.5929	0.0111	705	3.2865	0.2203
705	3.122	0.008	706	3.3925	0.2093
706	3.1714	0.008	707	3.0697	0.2341
707	3.4063	0.0089	708	3.076	0.3108
708	3.3018	0.0099	709	1.8007	0.7003
709	3.0998	0.0203	711	2.8149	2.1633
712	2.7965	0.0178	712	1.6777	0.3835
713	2.493	0.0147	713	3.721	0.5394
714	2.9809	0.0132	714	3.1192	0.3676
715	2.776	0.0139	715	2.3783	0.3597
716	1.9834	0.0129	716	2.6201	0.4694
717	2.5781	0.0062	717	2.6445	0.1447
718	2.8567	0.0069	718	2.62	0.1623
719	2.7456	0.0077	719	2.9512	0.2079
720	2.5835	0.007	720	2.5779	0.1653
721	2.8436	0.0068	721	3.4033	0.1818
723	2.8802	0.0071	723	2.8499	0.1574
724	2.7205	0.0071	724	2.799	0.2016
725	2.2669	0.0267	725	1.1279	0.7267
727	2.8315	0.0512	727	5.8842	3.4762
729	2.6442	0.0109	729	2.6585	0.2715
730	2.9788	0.072	730	4.4434	3.2386
731	3.1275	0.0099	731	3.4715	0.3522
733	3.4114	0.0237	733	1.9657	0.8198
734	3.0026	0.0456	734	7.9248	2.6734
738	3.2037	0.0092	738	3.1925	0.2271
739	3.292	0.0233	739	2.5707	0.7708
741	2.9838	0.0248	741	3.6413	0.8702
743	3.3953	0.0165	743	2.9006	0.5914
745	2.4126	0.0122	744	0.9414	0.3739
746	2.4123	0.0195	745	2.0924	0.209
748	1.5456	0.0093	746	3.4058	0.2292
749	1.4675	0.0083	748	1.7092	0.194
750	0.8793	0.0056	749	1.6161	0.1537
			750	0.6862	0.1154

## Sheet: S4i
FLN5 A3A3			FLN5 A3A3 + 70S
residue	ccr rate (s-1)	±	residue	ccr rate (s-1)	±
646	2.7737	0.0718	646	2.1261	2.4671
651	2.8814	0.0199	651	5.0286	0.6437
652	2.777	0.0338	652	4.7239	0.9464
655	2.9863	0.0514	655	4.5356	1.2972
656	3.1846	0.0274	656	3.4897	0.617
657	2.5913	0.0134	657	4.3966	0.511
658	2.6613	0.045	658	2.6027	0.9402
659	2.8863	0.0226	659	3.4453	0.2783
660	2.4446	0.0368	660	-1.0762	0.9096
661	3.0745	0.0206	661	3.5945	0.3796
662	2.7865	0.0161	662	3.2003	0.4265
663	3.0779	0.0216	663	3.7853	0.5211
664	2.8308	0.0178	664	4.256	0.5436
665	3.2633	0.0246	665	3.8193	0.5444
666	3.4339	0.0392	666	1.4843	0.9829
667	2.8577	0.0906	667	3.9205	3.1867
668	2.8914	0.0217	668	3.3543	0.4665
670	2.9971	0.0199	670	2.8514	1.6142
671	2.7514	0.0174	671	2.9799	0.4096
672	3.0611	0.0301	672	3.1953	0.705
673	2.6778	0.0274	673	5.1485	1.3072
674	3.1141	0.0197	674	4.9192	0.5979
675	3.3323	0.0236	675	5.6517	0.8664
676	2.8163	0.0237	676	3.9932	0.7731
677	2.8672	0.0169	677	4.4961	0.4013
678	3.3261	0.0302	678	4.052	0.6077
679	2.7779	0.1122	680	3.0499	1.0588
680	3.7046	0.059	681	2.267	2.6781
681	2.7431	0.0368	682	3.7676	0.4153
681	2.8524	0.0809	683	3.4385	0.4382
682	3.3027	0.0198	684	2.4806	0.7285
683	3.0741	0.0212	686	2.0134	1.1159
686	2.9959	0.0656	687	1.1835	2.3256
687	2.5441	0.0989	688	3.2732	0.469
688	2.7402	0.0232	689	3.8325	0.4389
689	3.3558	0.0247	691	4.6639	0.437
691	3.5059	0.0225	692	3.7244	0.426
692	3.8747	0.0295	693	3.3266	0.452
693	3.3272	0.0246	694	4.1668	0.4749
694	3.5758	0.0284	695	3.6041	0.4093
695	3.1564	0.0241	696	1.8019	0.9971
696	3.3648	0.0616	697	1.8926	0.4888
697	2.6998	0.0277	699	3.5133	0.3728
699	3.2465	0.0213	700	2.621	0.4119
700	2.6146	0.0229	701	3.5008	0.3932
701	3.5188	0.0278	702	3.7578	0.3005
702	3.2317	0.0217	703	3.8759	0.3068
703	3.4279	0.0253	704	4.0875	0.4143
704	3.4967	0.0283	705	3.1801	0.3048
705	3.0522	0.0198	706	3.4239	0.3059
706	3.0842	0.0204	707	3.1742	0.3213
707	3.2943	0.0216	708	2.9948	0.405
708	3.1013	0.0276	709	2.0629	0.9186
709	2.8316	0.0423	711	2.8509	2.1709
712	2.6961	0.0369	712	1.7653	0.6775
713	2.427	0.0318	713	3.6012	0.7662
714	2.8775	0.0292	714	3.109	0.5099
715	2.6303	0.0323	715	2.2277	0.5047
716	1.8884	0.0279	716	2.0804	0.6208
717	2.4607	0.0165	717	2.5323	0.2115
718	2.7343	0.0182	718	2.434	0.2345
719	2.5811	0.0179	719	2.7868	0.295
720	2.4946	0.016	720	2.5519	0.2398
721	2.72	0.0167	721	3.1577	0.2666
723	2.7735	0.0173	723	2.7412	0.2275
724	2.6178	0.0168	724	2.7064	0.2976
725	2.1727	0.0538	725	1.2996	1.0086
729	2.595	0.0196	727	4.1707	3.5204
730	3.0697	0.3287	729	2.752	0.3951
731	2.964	0.0229	730	4.5674	3.7775
733	3.1351	0.0636	731	3.3345	0.4742
734	2.8395	0.1095	733	2.745	1.2124
738	3.1346	0.0213	734	10.0779	6.2544
739	3.2913	0.0562	738	3.175	0.3193
741	2.8048	0.0578	739	2.8162	1.0021
743	3.1732	0.0302	741	3.1466	1.2352
744	2.2655	0.0293	743	2.6762	0.7679
745	2.4089	0.0203	744	0.8976	0.5734
746	2.662	0.0305	745	2.1865	0.3073
748	1.5565	0.0158	746	3.6152	0.3144
749	1.4036	0.0148	748	1.6375	0.2729
750	0.878	0.0135	749	1.5107	0.2329
			750	0.625	0.1808
