# Supplementary material for: Interactions between nascent proteins and the ribosome surface inhibit co-translational folding
Source: Nat Chem. 2021 Oct 14;13(12):1214–20. doi: 10.1038/s41557-021-00796-x (PMC8627912; doi:10.1038/s41557-021-00796-x)
Supplement: Source Data Extended Data Fig. 5 — Source Data [file 41557_2021_796_MOESM14_ESM.xlsx]

## Sheet: S5a
I/I0 (same as in Fig. 2b)												CSP
+31			+31 A3Y3			+31 F3A3			+31 A3A3			+31		+31 A3Y3		+31 F3A3		+31 A3A3
residue	I/I0	±	residue	I/I0	±	residue	I/I0	±	residue	I/I0	±	residue	CSP	residue	CSP	residue	CSP	residue	CSP
648	0.0822	0.0067	648	0.1195	0.0031	648	0.2326	0.0124	648	0.2618	0.0162	652	0.0161	650	0.0171	652	0.0114	651	0.0097
651	0.1746	0.0132	650	0.0944	0.0044	651	0.3479	0.0253	651	0.5876	0.0283	655	0.0051	652	0.0114	654	0.0124	652	0.0154
652	0.1747	0.0063	651	0.1813	0.0051	652	0.4296	0.0112	652	0.6389	0.0143	656	0.0059	654	0.0073	655	0.0133	655	0.0048
655	0.2036	0.008	652	0.2186	0.0027	654	0.4824	0.0574	653	0.5694	0.0251	657	0.0055	655	0.0014	656	0.0057	656	0.0002
656	0.1917	0.0068	653	0.1743	0.0047	655	0.5538	0.016	654	0.7721	0.0736	658	0.004	656	0.0041	658	0.0033	658	0.0021
657	0.2354	0.0056	654	0.2741	0.0119	656	0.4394	0.0121	655	0.6823	0.0177	659	0.005	658	0.0014	659	0.0191	659	0.0137
658	0.2314	0.0089	655	0.2547	0.0033	658	0.5097	0.0163	656	0.7771	0.0154	660	0.0036	659	0.0105	661	0.0076	661	0.0048
659	0.2576	0.0057	656	0.2665	0.0029	659	0.4643	0.0085	658	0.8162	0.0192	662	0.0061	660	0.002	662	0.0017	662	0.0014
660	0.2008	0.0081	658	0.251	0.0032	661	0.4254	0.0105	661	0.8533	0.013	663	0.007	662	0.0022	663	0.0034	663	0.002
662	0.1659	0.007	659	0.226	0.0017	662	0.5177	0.0126	662	0.8686	0.0126	664	0.0112	663	0.0004	664	0.0053	664	0.0054
663	0.1197	0.0083	660	0.2768	0.003	663	0.4639	0.0144	663	0.7906	0.0157	665	0.0092	667	0.0047	666	0.014	667	0.0014
664	0.1329	0.0068	662	0.3345	0.0027	664	0.4509	0.0121	664	0.8721	0.0132	668	0.002	668	0.008	668	0.0115	668	0.006
665	0.1254	0.0073	663	0.2291	0.0029	666	0.4593	0.0161	665	0.9176	0.0139	671	0.0042	670	0.001	671	0.0072	670	0.0024
668	0.1754	0.0078	667	0.2569	0.0035	668	0.4743	0.011	667	0.7787	0.0167	676	0.0086	671	0.0034	673	0.0065	671	0.0036
671	0.1154	0.0072	668	0.314	0.0028	671	0.3401	0.011	670	0.8983	0.0138	677	0.0084	672	0.0045	674	0.0066	672	0.0012
674	0.0439	0.0113	670	0.3171	0.0025	673	0.2642	0.0141	671	0.9378	0.0139	678	0.0034	673	0.004	676	0.004	673	0.0026
676	0.0479	0.0107	671	0.338	0.0026	674	0.1969	0.0142	673	0.9369	0.0156	679	0.0035	674	0.001	677	0.004	674	0.0011
677	0.1028	0.0076	672	0.2654	0.0027	675	0.2385	0.0134	674	0.8512	0.0154	681	0.0129	675	0.0052	678	0.0043	676	0.0037
678	0.131	0.0084	673	0.2859	0.0028	676	0.307	0.0156	675	0.8771	0.0175	682	0.0066	676	0.003	679	0.003	677	0.0012
679	0.1447	0.0115	674	0.3194	0.0031	677	0.3973	0.0117	676	0.8188	0.0132	683	0.0038	677	0.003	681	0.0062	678	0.0033
681	0.1858	0.0093	675	0.2781	0.0032	678	0.4055	0.0135	678	0.8883	0.0142	684	0.0059	678	0.0033	682	0.0033	679	0.0056
682	0.2234	0.0065	676	0.2902	0.0025	679	0.4596	0.0184	679	0.9592	0.0232	686	0.0058	679	0.0066	683	0.0043	681	0.0059
683	0.259	0.009	677	0.3613	0.0028	681	0.5565	0.0176	681	0.9105	0.0224	687	0.0098	682	0.006	684	0.001	682	0.0016
684	0.2588	0.0091	678	0.2922	0.0027	682	0.5476	0.0085	682	0.8949	0.0108	688	0.0021	683	0.006	686	0.007	684	0.0017
686	0.3569	0.0104	679	0.2846	0.0043	683	0.6694	0.0126	683	0.9753	0.013	689	0.0067	684	0.003	687	0.0033	686	0.0019
687	0.301	0.0107	682	0.4307	0.0031	684	0.6136	0.0135	684	0.8575	0.0167	691	0.0053	686	0.0041	688	0.0072	687	0.0045
688	0.3487	0.0102	683	0.4336	0.0032	686	0.7258	0.0143	686	0.9434	0.017	692	0.0031	688	0.0006	689	0.0056	688	0.0047
689	0.317	0.0083	684	0.3002	0.0034	687	0.7115	0.017	687	0.9444	0.0209	693	0.0047	689	0.0014	691	0.003	689	0.0053
691	0.3209	0.0108	686	0.3625	0.0036	688	0.8443	0.0158	688	0.9214	0.018	694	0.003	691	0.0016	692	0.0073	691	0.0012
692	0.2514	0.0111	688	0.4269	0.0046	689	0.6832	0.012	689	0.8926	0.0144	696	0.0091	692	0.0038	693	0.007	692	0.0054
693	0.2151	0.0092	689	0.3925	0.0038	691	0.713	0.0132	691	0.8653	0.0162	697	0.0022	693	0.0095	694	0.0061	693	0.0047
694	0.2021	0.0112	691	0.4718	0.0049	692	0.6326	0.0127	692	0.7804	0.0162	699	0.0116	694	0.0061	695	0.0056	694	0.0057
696	0.1995	0.0116	692	0.2737	0.005	693	0.6015	0.0121	693	0.8251	0.0173	700	0.0123	695	0.0012	696	0.0078	695	0.0032
697	0.2226	0.0121	693	0.3513	0.0046	694	0.6551	0.0153	694	0.8391	0.0175	702	0.0073	696	0.0055	697	0.0032	696	0.0028
700	0.2107	0.0101	694	0.3303	0.0045	695	0.5066	0.0067	695	0.8658	0.0153	703	0.0068	697	0.0011	700	0.0037	697	0.0045
702	0.2046	0.0092	695	0.4116	0.0042	696	0.5996	0.0145	696	0.7075	0.0167	704	0.0098	700	0.0051	701	0.0061	700	0.0022
703	0.1928	0.0096	696	0.299	0.0052	697	0.6402	0.0148	697	0.7721	0.0181	705	0.0117	701	0.0052	702	0.0087	701	0.0122
704	0.1584	0.0086	697	0.3283	0.005	700	0.7654	0.0161	699	0.8652	0.0138	707	0.0159	702	0.0084	703	0.0116	702	0.0089
705	0.14	0.0061	700	0.354	0.005	701	0.7033	0.0139	700	0.8214	0.0184	708	0.0192	703	0.0154	704	0.0108	703	0.0048
707	0.2167	0.009	701	0.4166	0.0053	702	0.6889	0.0131	701	0.8783	0.0168	710	0.0254	704	0.0195	705	0.0087	704	0.0097
708	0.1445	0.0113	702	0.4298	0.0044	703	0.4574	0.0097	702	0.8928	0.016	711	0.0188	705	0.0086	706	0.0032	705	0.0079
709	0.1867	0.0092	703	0.2689	0.0036	704	0.453	0.0096	703	0.6276	0.0134	714	0.0118	706	0.0077	707	0.0157	707	0.01
710	0.2314	0.0069	704	0.2556	0.0033	705	0.5608	0.0094	704	0.5543	0.0108	716	0.0152	707	0.0095	708	0.0135	708	0.0153
711	0.2344	0.0302	705	0.2294	0.0026	706	0.6414	0.0102	705	0.6773	0.0116	717	0.0144	708	0.0034	711	0.0078	711	0.0022
712	0.122	0.0091	706	0.2081	0.0027	707	0.7051	0.0114	706	0.8108	0.0128			711	0.0186	714	0.0041	714	0.0047
714	0.0438	0.0071	707	0.33	0.0043	712	0.8314	0.0127	707	0.7877	0.0132			712	0.0214	715	0.0154	715	0.0143
716	0.0162	0.0147	708	0.3163	0.0055	713	0.6951	0.0136	709	0.8568	0.015			713	0.0017	716	0.0093	716	0.012
717	0.0282	0.0112	710	0.1558	0.0028	714	0.5022	0.0114	710	0.8703	0.0208			714	0.0073	717	0.0129	717	0.0149
721	0.0389	0.0085	711	0.213	0.0094	715	0.5387	0.0109	711	0.8325	0.0351			716	0.0075	718	0.0301	718	0.0299
725	0.044	0.0116	714	0.1481	0.0042	716	0.5416	0.0161	713	0.8426	0.0162			717	0.0136	719	0.0199	719	0.0208
726	0.0364	0.0221	715	0.1392	0.0038	717	0.4672	0.0104	714	0.6413	0.0144					721	0.0256	721	0.0249
727	0.0431	0.0097	716	0.0987	0.0066	719	0.2413	0.0119	715	0.6639	0.0135					723	0.0432	723	0.0444
733	0.0402	0.0117	717	0.0936	0.0049	721	0.1085	0.0095	716	0.6063	0.018					724	0.0599	724	0.065
738	0.0335	0.0102	719	0.0984	0.0049	723	0.1394	0.0117	717	0.5554	0.014
745	0.0534	0.0183	721	0.0558	0.0044	724	0.1388	0.0103	718	0.4473	0.0163
750	0.0193	0.0109	723	0.0929	0.0046	725	0.1343	0.017	719	0.2945	0.0148
			724	0.0383	0.0042	728	0.0908	0.0234	720	0.3841	0.0108
			725	0.0576	0.0057	731	0.0709	0.0114	721	0.1418	0.013
			731	0.0357	0.0039	733	0.0975	0.0154	723	0.1564	0.0148
			734	0.0506	0.0051	734	0.099	0.0168	724	0.2141	0.0135
			738	0.0447	0.0044	738	0.067	0.0125	725	0.1691	0.0203
			745	0.0474	0.0056	745	0.1111	0.0225	728	0.102	0.0277
			748	0.032	0.0037	748	0.0591	0.022	733	0.1404	0.0191
			749	0.0346	0.0033	749	0.1319	0.0179	734	0.0681	0.0198
									738	0.0683	0.0144
									745	0.0642	0.0161
									748	0.0455	0.0166
									749	0.0907	0.016

## Sheet: S5b
700 MHz, 283 K		950 MHz, 283 K		700 MHz, 298 K		950 MHz, 298 K
residue	CSP	residue	CSP	residue	CSP	residue	CSP
650	0.011	651	0.0097	646	0.001	646	0.0041
651	0.0153	652	0.0154	648	0.0031	648	0.0102
652	0.0108	655	0.0048	652	0.0049	652	0.01
655	0.0145	656	0.0002	656	0.0022	653	0.0052
656	0.0022	658	0.0021	657	0.004	655	0.0082
658	0.002	659	0.0137	658	0.0077	656	0.004
659	0.0083	661	0.0048	659	0.009	658	0.0062
662	0.0051	662	0.0014	663	0.005	659	0.011
663	0.003	663	0.002	664	0.0013	661	0.0019
664	0.0035	664	0.0054	667	0.004	663	0.0044
667	0.0051	667	0.0014	668	0.003	664	0.0032
668	0.007	668	0.006	671	0.002	667	0.0071
670	0.0045	670	0.0024	673	0.0044	668	0.0013
671	0.002	671	0.0036	675	0.0034	670	0.008
672	0.0045	672	0.0012	677	0.002	671	0.0017
673	0.0042	673	0.0026	678	0.0055	672	0.0023
674	0.0033	674	0.0011	679	0.0044	673	0.0004
675	0.0035	676	0.0037	682	0.0063	674	0.0036
676	0.0044	677	0.0012	683	0.0013	675	0.005
677	0.0042	678	0.0033	684	0.0098	677	0.003
678	0.0079	679	0.0056	686	0.0069	678	0.002
679	0.0037	681	0.0059	687	0.0148	679	0.0126
680	0.0082	682	0.0016	688	0.0052	682	0.004
681	0.0074	684	0.0017	689	0.0064	684	0.0195
682	0.0068	686	0.0019	691	0.0045	686	0.0031
683	0.0124	687	0.0045	692	0.0012	687	0.0114
684	0.0008	688	0.0047	694	0.0027	688	0.0012
685	0.001	689	0.0053	695	0.0042	689	0.0053
686	0.0016	691	0.0012	696	0.0075	691	0.0034
687	0.0106	692	0.0054	697	0.0019	692	0.0043
688	0.0017	693	0.0047	699	0.0053	694	0.0069
689	0.0028	694	0.0057	700	0.004	696	0.0034
691	0.0014	695	0.0032	702	0.0031	697	0.003
692	0.001	696	0.0028	703	0.0112	699	0.006
693	0.004	697	0.0045	705	0.004	700	0.0033
694	0.0036	700	0.0022	706	0.0064	701	0.0037
695	0.0038	701	0.0122	707	0.0078	702	0.0069
696	0.0108	702	0.0089	709	0.0059	703	0.0112
697	0.0012	703	0.0048	713	0.003	705	0.0074
699	0.0055	704	0.0097	714	0.005	706	0.0098
700	0.0022	705	0.0079	715	0.0134	707	0.0118
702	0.0021	707	0.01	716	0.0069	708	0.0175
703	0.0112	708	0.0153	717	0.0178	714	0.0069
704	0.01	711	0.0022	719	0.0152	715	0.0216
705	0.005	714	0.0047	721	0.0078	716	0.017
707	0.0092	715	0.0143	724	0.0616	717	0.018
711	0.0028	716	0.012			718	0.029
714	0.0052	717	0.0149			719	0.0256
715	0.0105	718	0.0299			721	0.054
716	0.0092	719	0.0208			724	0.0715
717	0.015	721	0.0249
718	0.0232	723	0.0444
719	0.0141	724	0.065
724	0.0559
727	0.0122

## Sheet: S5c
+26 A3A3 E6			+28 A3A3 E6			+31 A3A3 E6			+42 A3A3 E6			+67 A3A3 E6			+110 A3A3 E6					INSET FIGURE	CSP (ppm)	±	Rel. intensity	±
residue	I/I0	±	residue	I/I0	±	residue	I/I0	±	residue	I/I0	±	residue	I/I0	±	residue	I/I0	±			+110 A3A3	0.0141	0.0057	0.6019	0.0102
646	0.3303	0.0048	646	0.4423	0.0117	646	0.3222	0.0146	646	0.3222	0.0066	646	0.2633	0.0138	646	0.3659	0.0139			+67 A3A3	0.0237	0.0041	0.5597	0.0101
648	0.381	0.0049	648	0.3874	0.0118	648	0.3153	0.0147	648	0.3207	0.0066	648	0.4609	0.0139	648	0.4207	0.0141			+42 A3A3	0.0443	0.0049	0.1354	0.0048
650	0.3733	0.0073	650	0.3962	0.0176	650	0.422	0.022	650	0.3899	0.0099	650	0.4356	0.0208	650	0.3975	0.021			+31 A3A3	0.0634	0.0148	0.1741	0.0106
651	0.3349	0.0051	651	0.336	0.0123	651	0.3366	0.0153	651	0.3582	0.0069	651	0.4005	0.0145	651	0.3612	0.0146			+28 A3A3	0.0648	0.0161	0.1209	0.0085
652	0.5808	0.0041	652	0.5773	0.0096	652	0.5657	0.012	652	0.5217	0.0054	652	0.6033	0.0113	652	0.5999	0.0114			+26 A3A3	0.0669	0.0121	0.1333	0.0035
654	0.6894	0.0209	654	0.7709	0.0491	654	0.6875	0.0609	654	0.8838	0.0283	654	0.6853	0.0576	654	0.7407	0.0583
655	0.609	0.005	655	0.6285	0.0119	655	0.6083	0.0148	655	0.6746	0.0068	655	0.694	0.014	655	0.695	0.0141
656	0.6168	0.0039	656	0.6753	0.0093	656	0.6649	0.0116	656	0.7247	0.0053	656	0.6617	0.011	656	0.6553	0.0111
658	0.6909	0.0055	658	0.7496	0.0129	658	0.8203	0.0161	658	0.8512	0.0074	658	0.777	0.0152	658	0.7576	0.0154
659	0.6001	0.0027	659	0.5544	0.0063	659	0.6445	0.0078	659	0.6455	0.0036	659	0.7155	0.0074	659	0.6842	0.0075
660	0.7025	0.0048	660	0.7596	0.0112	660	0.7828	0.0139	660	0.8544	0.0065	660	0.7905	0.0132	660	0.7269	0.0133
661	0.762	0.0036	661	0.7941	0.0084	661	0.7718	0.0104	661	0.8587	0.0048	661	0.8775	0.0098	661	0.8331	0.0099
662	0.7385	0.0035	662	0.7959	0.0081	662	0.735	0.0101	662	0.775	0.0046	662	0.8095	0.0095	662	0.7709	0.0096
663	0.3593	0.0043	663	0.7315	0.0106	663	0.7364	0.0131	663	0.787	0.0061	663	0.4599	0.0124	663	0.6663	0.0125
664	0.8291	0.0039	664	0.8813	0.009	664	0.808	0.0112	664	0.8393	0.0052	664	0.8909	0.0106	664	0.8709	0.0107
667	0.5292	0.0047	667	0.6077	0.0112	667	0.7324	0.014	667	0.8276	0.0065	667	0.819	0.0132	667	0.7725	0.0134
670	0.7713	0.0038	670	0.8682	0.0088	670	0.799	0.0109	670	0.8735	0.005	670	0.9027	0.0103	670	0.8597	0.0104
671	0.7789	0.0038	671	0.8846	0.0089	671	0.8434	0.011	671	0.9005	0.0051	671	0.9539	0.0104	671	0.8626	0.0105
672	0.7807	0.0048	672	0.8854	0.0112	672	0.8208	0.0139	672	0.964	0.0065	672	0.958	0.0132	672	0.8635	0.0133
673	0.6579	0.004	673	0.7316	0.0095	673	0.761	0.0119	673	0.8347	0.0055	673	0.689	0.0112	673	0.7961	0.0113
674	0.8081	0.0045	674	0.9119	0.0104	674	0.8168	0.0129	674	0.8894	0.006	674	0.9193	0.0122	674	0.8636	0.0123
675	0.7272	0.0049	675	0.8093	0.0113	675	0.7715	0.0141	675	0.847	0.0065	675	0.8928	0.0133	675	0.8081	0.0135
676	0.7198	0.0038	676	0.8242	0.0089	676	0.7925	0.011	676	0.8461	0.0051	676	0.8456	0.0104	676	0.8094	0.0105
677	0.8096	0.0042	677	0.8695	0.0096	677	0.8822	0.0119	677	0.9467	0.0056	677	1.0112	0.0113	677	0.9107	0.0114
678	0.7232	0.004	678	0.7656	0.0095	678	0.8173	0.0118	678	0.9018	0.0055	678	0.9578	0.0112	678	0.8736	0.0112
679	0.6862	0.0066	679	0.7644	0.0155	679	0.8986	0.0194	679	1.0335	0.0091	679	0.8177	0.0183	679	0.7999	0.0185
680	0.482	0.0045	680	0.8567	0.0109	680	0.9452	0.0136	680	1.0316	0.0064	680	0.6329	0.0128	680	0.8322	0.013
681	0.7435	0.0065	681	0.7476	0.0151	681	0.8556	0.0187	681	0.9552	0.0088	681	0.8851	0.0177	681	0.8427	0.0179
684	0.6552	0.0047	684	0.684	0.011	684	0.78	0.0137	684	0.8071	0.0063	684	0.6273	0.0129	684	0.8166	0.0131
686	0.7063	0.0048	686	0.8042	0.0113	686	0.8335	0.014	686	0.9143	0.0065	686	0.8911	0.0133	686	0.7996	0.0134
688	0.8085	0.0048	688	0.8544	0.0112	688	0.9196	0.0139	688	0.9852	0.0065	688	0.9236	0.0131	688	0.9003	0.0133
689	0.7095	0.0041	689	0.7733	0.0097	689	0.7924	0.012	689	0.8425	0.0056	689	0.8437	0.0114	689	0.8207	0.0115
691	0.811	0.0046	691	0.8107	0.0106	691	0.7976	0.0132	691	0.8521	0.0061	691	0.9637	0.0125	691	0.8283	0.0126
692	0.7622	0.0045	692	0.7719	0.0105	692	0.7363	0.0131	692	0.857	0.0061	692	0.9541	0.0124	692	0.8575	0.0125
693	0.7113	0.0045	693	0.703	0.0106	693	0.72	0.0132	693	0.8409	0.0061	693	0.8815	0.0125	693	0.8158	0.0126
694	0.7658	0.0048	694	0.8124	0.0111	694	0.7463	0.0137	694	0.8134	0.0063	694	0.9275	0.013	694	0.8223	0.0132
695	0.7418	0.0043	695	0.7333	0.01	695	0.724	0.0124	695	0.8396	0.0058	695	0.9317	0.0118	695	0.8972	0.0119
697	0.6817	0.0052	697	0.6379	0.0122	697	0.7112	0.0151	697	0.8335	0.007	697	0.8525	0.0144	697	0.8081	0.0145
699	0.761	0.004	699	0.7438	0.0092	699	0.7709	0.0115	699	0.8547	0.0053	699	0.8595	0.0109	699	0.826	0.011
700	0.6736	0.005	700	0.685	0.0119	700	0.7079	0.0147	700	0.8331	0.0068	700	0.8162	0.014	700	0.8407	0.0141
701	0.7686	0.0047	701	0.7818	0.011	701	0.7975	0.0136	701	0.8869	0.0063	701	0.868	0.0129	701	0.8316	0.0131
702	0.8174	0.0045	702	0.794	0.0103	702	0.783	0.0128	702	0.8469	0.0059	702	0.9008	0.0121	702	0.8349	0.0122
706	0.4605	0.0034	706	0.6938	0.0082	706	0.7416	0.0102	706	0.8157	0.0047	706	0.5492	0.0097	706	0.8008	0.0098
707	0.688	0.0037	707	0.6682	0.0088	707	0.6815	0.0109	707	0.7544	0.005	707	0.8153	0.0103	707	0.7939	0.0104
709	0.6849	0.0043	709	0.718	0.01	709	0.7912	0.0125	709	0.8799	0.0058	709	0.8507	0.0118	709	0.8405	0.0119
711	0.4925	0.0102	711	0.5618	0.0245	711	0.7338	0.0306	711	0.9944	0.0144	711	0.842	0.029	711	0.762	0.0292
714	0.5248	0.0039	714	0.5024	0.0092	714	0.6337	0.0115	714	0.7452	0.0053	714	0.7327	0.0109	714	0.7907	0.011
715	0.511	0.0038	715	0.4643	0.009	715	0.579	0.0112	715	0.7351	0.0052	715	0.7446	0.0107	715	0.7303	0.0108
716	0.5087	0.005	716	0.4504	0.0119	716	0.5659	0.0149	716	0.7084	0.0068	716	0.743	0.0141	716	0.8009	0.0143
717	0.4566	0.0037	717	0.3838	0.0088	717	0.4728	0.011	717	0.2823	0.0049	717	0.7528	0.0104	717	0.7245	0.0105
718	0.3814	0.0044	718	0.3527	0.0105	718	0.3401	0.0131	718	0.283	0.0059	718	0.7273	0.0124	718	0.7479	0.0126
719	0.2265	0.0039	719	0.2078	0.0094	719	0.2493	0.0117	719	0.2032	0.0053	719	0.6338	0.0111	719	0.6394	0.0113
720	0.4138	0.003	720	0.5877	0.0072	720	0.4387	0.0089	720	0.5589	0.0041	720	0.7122	0.0084	720	0.8271	0.0086
721	0.3303	0.0034	721	0.341	0.0082	721	0.2471	0.0102	721	0.4186	0.0046	721	0.6315	0.0097	721	0.6272	0.0098
723	0.1362	0.004	723	0.1295	0.0098	723	0.1461	0.0122	723	0.2789	0.0055	723	0.5668	0.0116	723	0.6923	0.0117
724	0.1333	0.0035	724	0.1209	0.0085	724	0.1741	0.0106	724	0.1354	0.0048	724	0.5597	0.0101	724	0.6019	0.0102
725	0.1224	0.0054	725	0.1348	0.0133	725	0.1516	0.0165	725	0.2717	0.0074	725	0.5017	0.0157	725	0.6005	0.0159
727	0.3106	0.006	727	0.3335	0.0145	727	0.2336	0.0181	727	0.3344	0.0081	727	0.5224	0.0171	727	0.6663	0.0173
728	0.0556	0.0073	728	0.1096	0.0178	728	0.0592	0.0222	728	0.1144	0.0099	728	0.3193	0.021	728	0.4838	0.0212
731	0.1197	0.0036	731	0.1306	0.0087	731	0.0904	0.0109	731	0.0664	0.0049	731	0.1216	0.0103	731	0.257	0.0104
733	0.089	0.0051	733	0.1058	0.0125	733	0.127	0.0156	733	0.1094	0.007	733	0.0609	0.0147	733	0.2035	0.0149
734	0.1139	0.0054	734	0.1548	0.0133	734	0.0981	0.0165	734	0.0958	0.0074	734	0.1147	0.0156	734	0.2282	0.0158
738	0.0388	0.0038	738	0.0781	0.0093	738	0.0516	0.0115	738	0.048	0.0052	738	0.0811	0.0109	738	0.1864	0.011
745	0.0317	0.0045	745	0.0383	0.0111	745	0.0556	0.0138	745	0.0534	0.0062	745	0.0406	0.0131	745	0.1571	0.0132
748	0.0508	0.0046	748	0.092	0.0111	748	0.0813	0.0139	748	0.0393	0.0062	748	0.0983	0.0131	748	0.1793	0.0133
749	0.0837	0.0042	749	0.0903	0.0101	749	0.1087	0.0126	749	0.0506	0.0057	749	0.1293	0.0119	749	0.1783	0.0121
