# Supplementary material for: Interactions between nascent proteins and the ribosome surface inhibit co-translational folding
Source: Nat Chem. 2021 Oct 14;13(12):1214–20. doi: 10.1038/s41557-021-00796-x (PMC8627912; doi:10.1038/s41557-021-00796-x)
Supplement: Source Data Extended Data Fig. 6 — Source Data [file 41557_2021_796_MOESM16_ESM.xlsx]

## Sheet: S6b
+31 A3A3			+31 A3A3 GS			+42 A3A3 GS
residue	I/I0	±	residue	I/I0	±	residue	I/I0	±
646	0.3222	0.0146	646	0.3167	0.014	646	0.3393	0.0144
648	0.3153	0.0147	648	0.3752	0.0142	648	0.3381	0.0145
650	0.422	0.022	650	0.3082	0.0211	650	0.2831	0.0217
651	0.3366	0.0153	651	0.3194	0.0147	651	0.3227	0.0151
652	0.5657	0.012	652	0.5347	0.0115	652	0.5751	0.0118
654	0.6875	0.0609	654	0.5813	0.0585	654	0.6168	0.0602
655	0.6083	0.0148	655	0.6317	0.0142	655	0.6409	0.0146
656	0.6649	0.0116	656	0.6384	0.0112	656	0.6063	0.0115
658	0.8203	0.0161	658	0.6858	0.0154	658	0.7125	0.0159
659	0.6445	0.0078	659	0.6341	0.0075	659	0.6462	0.0077
660	0.7828	0.0139	660	0.6634	0.0134	660	0.7074	0.0138
661	0.7718	0.0104	661	0.7929	0.01	661	0.7497	0.0103
662	0.735	0.0101	662	0.8063	0.0097	662	0.7873	0.01
663	0.7364	0.0131	663	0.1542	0.0126	663	0.408	0.0129
664	0.808	0.0112	664	0.8639	0.0108	664	0.8525	0.0111
667	0.7324	0.014	667	0.582	0.0134	667	0.5805	0.0138
670	0.799	0.0109	670	0.8633	0.0105	670	0.8598	0.0108
671	0.8434	0.011	671	0.834	0.0106	671	0.8221	0.0109
672	0.8208	0.0139	672	0.9145	0.0134	672	0.8466	0.0137
673	0.761	0.0119	673	0.7222	0.0114	673	0.6818	0.0117
674	0.8168	0.0129	674	0.8909	0.0124	674	0.8275	0.0128
675	0.7715	0.0141	675	0.8335	0.0136	675	0.7434	0.0139
676	0.7925	0.011	676	0.7732	0.0106	676	0.7629	0.0109
677	0.8822	0.0119	677	0.8648	0.0115	677	0.8766	0.0118
678	0.8173	0.0118	678	0.7346	0.0113	678	0.7038	0.0116
679	0.8986	0.0194	679	0.7345	0.0186	679	0.7723	0.0191
680	0.9452	0.0136	680	0.3637	0.013	680	0.5742	0.0134
681	0.8556	0.0187	681	0.7587	0.018	681	0.7621	0.0185
684	0.78	0.0137	684	0.7377	0.0132	684	0.7217	0.0135
686	0.8335	0.014	686	0.771	0.0135	686	0.7311	0.0139
688	0.9196	0.0139	688	0.8098	0.0133	688	0.8061	0.0137
689	0.7924	0.012	689	0.781	0.0116	689	0.7651	0.0119
691	0.7976	0.0132	691	0.8178	0.0127	691	0.8151	0.013
692	0.7363	0.0131	692	0.7846	0.0126	692	0.7678	0.0129
693	0.72	0.0132	693	0.6777	0.0127	693	0.7435	0.013
694	0.7463	0.0137	694	0.7551	0.0132	694	0.7807	0.0136
695	0.724	0.0124	695	0.7387	0.012	695	0.7284	0.0123
697	0.7112	0.0151	697	0.606	0.0146	697	0.641	0.015
699	0.7709	0.0115	699	0.6954	0.0111	699	0.6916	0.0114
700	0.7079	0.0147	700	0.6363	0.0142	700	0.7131	0.0146
701	0.7975	0.0136	701	0.7413	0.0131	701	0.7327	0.0135
702	0.783	0.0128	702	0.7711	0.0123	702	0.7917	0.0127
706	0.7416	0.0102	706	0.3009	0.0098	706	0.4693	0.0101
707	0.6815	0.0109	707	0.6586	0.0105	707	0.6626	0.0108
709	0.7912	0.0125	709	0.6037	0.012	709	0.6284	0.0123
711	0.7338	0.0306	711	0.4314	0.0293	711	0.547	0.0302
714	0.6337	0.0115	714	0.505	0.011	714	0.4999	0.0113
715	0.579	0.0112	715	0.4607	0.0108	715	0.4562	0.0111
716	0.5659	0.0149	716	0.4492	0.0143	716	0.4509	0.0147
717	0.4728	0.011	717	0.4059	0.0106	717	0.4448	0.0109
718	0.3401	0.0131	718	0.3578	0.0126	718	0.4214	0.013
719	0.2493	0.0117	719	0.209	0.0113	719	0.2399	0.0116
720	0.4387	0.0089	720	0.3953	0.0086	720	0.463	0.0088
721	0.2471	0.0102	721	0.3231	0.0098	721	0.2166	0.0101
723	0.1461	0.0122	723	0.1596	0.0118	723	0.2143	0.0121
724	0.1741	0.0106	724	0.1084	0.0102	724	0.1289	0.0105
725	0.1516	0.0165	725	0.1211	0.0159	725	0.1964	0.0164
727	0.2336	0.0181	727	0.2196	0.0174	727	0.2264	0.0179
728	0.0592	0.0222	728	0.1281	0.0213	728	0.13	0.0219
731	0.0904	0.0109	731	0.1349	0.0105	731	0.1501	0.0108
733	0.127	0.0156	733	0.1347	0.015	733	0.1315	0.0154
734	0.0981	0.0165	734	0.1663	0.0159	734	0.1588	0.0164
738	0.0516	0.0115	738	0.0896	0.0111	738	0.0969	0.0114
745	0.0556	0.0138	745	0.0577	0.0133	745	0.0491	0.0137
748	0.0813	0.0139	748	0.0844	0.0134	748	0.0965	0.0137
749	0.1087	0.0126	749	0.1166	0.0122	749	0.0671	0.0125
