# Supplementary material for: Interactions between nascent proteins and the ribosome surface inhibit co-translational folding
Source: Nat Chem. 2021 Oct 14;13(12):1214–20. doi: 10.1038/s41557-021-00796-x (PMC8627912; doi:10.1038/s41557-021-00796-x)
Supplement: Source Data Extended Data Fig. 7 — Source Data [file 41557_2021_796_MOESM17_ESM.xlsx]

## Sheet: S7a
+31 A3A3			+31 A3A3 E6
residue	I/I0	±	residue	I/I0	±
646	0.3222	0.0146	646	0.324	0.0079
648	0.3153	0.0147	648	0.1841	0.0064
650	0.422	0.022	650	0.1948	0.0106
651	0.3366	0.0153	651	0.3081	0.0104
652	0.5657	0.012	652	0.4289	0.0069
654	0.6875	0.0609	654	0.5511	0.0304
655	0.6083	0.0148	655	0.5152	0.0079
656	0.6649	0.0116	656	0.5357	0.0062
658	0.8203	0.0161	658	0.6207	0.0081
659	0.6445	0.0078	659	0.6877	0.0055
660	0.7828	0.0139	660	0.6621	0.0077
661	0.7718	0.0104	661	0.6427	0.0054
662	0.735	0.0101	662	0.6491	0.0055
663	0.7364	0.0131	663	0.6115	0.0071
664	0.808	0.0112	664	0.7801	0.0065
667	0.7324	0.014	667	0.5827	0.0064
670	0.799	0.0109	670	0.8792	0.0069
671	0.8434	0.011	671	0.8081	0.0065
672	0.8208	0.0139	672	0.7197	0.0066
673	0.761	0.0119	673	0.6826	0.0063
674	0.8168	0.0129	674	0.7601	0.0069
675	0.7715	0.0141	675	0.7585	0.0077
676	0.7925	0.011	676	0.6675	0.0054
677	0.8822	0.0119	677	0.7727	0.0059
678	0.8173	0.0118	678	0.773	0.0064
679	0.8986	0.0194	679	0.7274	0.0088
680	0.9452	0.0136	680	0.8043	0.007
681	0.8556	0.0187	681	0.8277	0.0101
684	0.78	0.0137	684	0.6864	0.0075
686	0.8335	0.014	686	0.8006	0.0077
688	0.9196	0.0139	688	0.789	0.0069
689	0.7924	0.012	689	0.7785	0.0068
691	0.7976	0.0132	691	0.8357	0.0078
692	0.7363	0.0131	692	0.729	0.0069
693	0.72	0.0132	693	0.7779	0.0077
694	0.7463	0.0137	694	0.7441	0.0072
695	0.724	0.0124	695	0.7436	0.0067
697	0.7112	0.0151	697	0.638	0.0074
699	0.7709	0.0115	699	0.6119	0.0047
700	0.7079	0.0147	700	0.7207	0.008
701	0.7975	0.0136	701	0.828	0.0079
702	0.783	0.0128	702	0.796	0.0069
706	0.7416	0.0102	706	0.7421	0.006
707	0.6815	0.0109	707	0.6503	0.0055
709	0.7912	0.0125	709	0.7451	0.0065
711	0.7338	0.0306	711	0.6506	0.0136
714	0.6337	0.0115	714	0.5858	0.0057
715	0.579	0.0112	715	0.6203	0.0061
716	0.5659	0.0149	716	0.5619	0.0073
717	0.4728	0.011	717	0.6494	0.007
718	0.3401	0.0131	718	0.5572	0.0069
719	0.2493	0.0117	719	0.441	0.0069
720	0.4387	0.0089	724	0.3651	0.0056
721	0.2471	0.0102	725	0.4881	0.0113
723	0.1461	0.0122	727	0.3999	0.0074
724	0.1741	0.0106	728	0.2873	0.0082
725	0.1516	0.0165	729	0.2518	0.0055
727	0.2336	0.0181	730	0.2272	0.0065
728	0.0592	0.0222	731	0.1881	0.0058
731	0.0904	0.0109	732	0.3159	0.0056
733	0.127	0.0156	733	0.2443	0.0091
734	0.0981	0.0165	735	0.0965	0.0067
738	0.0516	0.0115	736	0.0829	0.0064
745	0.0556	0.0138	738	0.1369	0.0082
748	0.0813	0.0139	739	0.0754	0.0081
749	0.1087	0.0126	740	0.1167	0.0071
			743	0.1229	0.0081
			747	0.0535	0.0122
			749	0.0712	0.0082

## Sheet: S7b
+110 A3A3			+110 A3A3 E6
residue	I/I0	±	residue	I/I0	±
646	0.3659	0.0139	646	0.4195	0.0146
648	0.4207	0.0141	648	0.7611	0.0148
650	0.3975	0.021	650	0.5714	0.022
651	0.3612	0.0146	651	0.5585	0.0153
652	0.5999	0.0114	652	0.6604	0.012
654	0.7407	0.0583	654	0.7447	0.0609
655	0.695	0.0141	655	0.7828	0.0148
656	0.6553	0.0111	656	0.6271	0.0116
658	0.7576	0.0154	658	0.8394	0.0161
659	0.6842	0.0075	659	0.6545	0.0078
660	0.7269	0.0133	660	0.7023	0.0139
661	0.8331	0.0099	661	0.815	0.0104
662	0.7709	0.0096	662	0.8084	0.0101
663	0.6663	0.0125	663	0.6304	0.0131
664	0.8709	0.0107	664	0.873	0.0112
667	0.7725	0.0134	667	0.8222	0.014
670	0.8597	0.0104	670	0.862	0.0109
671	0.8626	0.0105	671	0.8447	0.011
672	0.8635	0.0133	672	0.9748	0.0139
673	0.7961	0.0113	673	0.7054	0.0118
674	0.8636	0.0123	674	0.8923	0.0129
675	0.8081	0.0135	675	0.9185	0.0141
676	0.8094	0.0105	676	0.835	0.011
677	0.9107	0.0114	677	1.0208	0.012
678	0.8736	0.0112	678	0.9291	0.0118
679	0.7999	0.0185	679	0.8218	0.0193
680	0.8322	0.013	680	0.9045	0.0136
681	0.8427	0.0179	681	0.946	0.0188
684	0.8166	0.0131	684	0.8693	0.0137
686	0.7996	0.0134	686	0.9557	0.0141
688	0.9003	0.0133	688	0.8397	0.0138
689	0.8207	0.0115	689	0.9189	0.012
691	0.8283	0.0126	691	0.8491	0.0132
692	0.8575	0.0125	692	0.8806	0.0131
693	0.8158	0.0126	693	0.9996	0.0132
694	0.8223	0.0132	694	0.9471	0.0138
695	0.8972	0.0119	695	1.0635	0.0125
697	0.8081	0.0145	697	0.9578	0.0152
699	0.826	0.011	700	0.9179	0.0148
700	0.8407	0.0141	701	0.8179	0.0136
701	0.8316	0.0131	702	0.9752	0.0128
702	0.8349	0.0122	706	0.8482	0.0103
706	0.8008	0.0098	707	1.0783	0.011
707	0.7939	0.0104	709	0.9758	0.0125
709	0.8405	0.0119	711	0.9079	0.0306
711	0.762	0.0292	714	0.9372	0.0115
714	0.7907	0.011	715	0.8761	0.0113
715	0.7303	0.0108	716	0.9243	0.015
716	0.8009	0.0143	717	0.9355	0.0111
717	0.7245	0.0105	718	0.9842	0.0132
718	0.7479	0.0126	719	0.8243	0.0118
719	0.6394	0.0113	724	0.8797	0.0107
724	0.6019	0.0102	725	1.0268	0.0167
725	0.6005	0.0159	729	0.7004	0.008
727	0.6663	0.0173	730	1.1299	0.015
729	0.3113	0.0077	733	0.9086	0.0157
730	0.4533	0.0141	734	1.0941	0.0167
731	0.257	0.0104	736	0.6055	0.0116
732	0.3308	0.0076	738	0.6476	0.0115
733	0.2035	0.0149	740	0.5916	0.0145
738	0.1864	0.011	741	0.5503	0.0095
745	0.1571	0.0132	744	0.7935	0.0139
746	0.3372	0.0131	745	0.8178	0.0138
748	0.1793	0.0133	747	0.4035	0.0139
749	0.3228	0.023	749	0.6051	0.0186
750	0.2274	0.0157	750	0.4744	0.0167
751	0.302	0.0152	751	0.7814	0.0239
752	0.3106	0.0191	752	0.3374	0.013
753	0.3401	0.0125	753	0.432	0.0101
756	0.1373	0.0196	756	0.4118	0.0303
757	0.2224	0.0276	757	0.1763	0.0112
759	-0.0025	-0.0211	759	0.1722	0.0198
760	-0.0057	-0.0187	760	0.0723	0.0123
762	0.0092	0.0128

## Sheet: S7c
+26 A3A3 E6			+28 A3A3 E6			+31 A3A3 E6			+42 A3A3 E6			+110 A3A3 E6
residue	I/I0	±	residue	I/I0	±	residue	I/I0	±	residue	I/I0	±	residue	I/I0	±
646	0.283	0.0109	646	0.3594	0.0263	646	0.324	0.0079	646	0.327	0.0199	646	0.4195	0.0146
648	0.1984	0.0088	648	0.3466	0.0214	648	0.1841	0.0064	648	0.2871	0.0162	648	0.7611	0.0148
650	0.1637	0.0146	650	0.2601	0.0353	650	0.1948	0.0106	650	0.2562	0.0268	650	0.5714	0.022
651	0.3092	0.0144	651	0.4804	0.0348	651	0.3081	0.0104	651	0.3914	0.0264	651	0.5585	0.0153
652	0.4031	0.0095	652	0.5276	0.023	652	0.4289	0.0069	652	0.4242	0.0174	652	0.6604	0.012
654	0.4918	0.0416	654	0.5236	0.1005	654	0.5511	0.0304	654	0.5548	0.0762	654	0.7447	0.0609
655	0.4361	0.0108	655	0.6019	0.0262	655	0.5152	0.0079	655	0.4584	0.0198	655	0.7828	0.0148
656	0.4791	0.0086	656	0.5736	0.0207	656	0.5357	0.0062	656	0.4653	0.0157	656	0.6271	0.0116
658	0.5261	0.0111	658	0.542	0.0269	658	0.6207	0.0081	658	0.4767	0.0204	658	0.8394	0.0161
659	0.6214	0.0075	659	0.7163	0.0181	659	0.6877	0.0055	659	0.5783	0.0137	659	0.6545	0.0078
660	0.5869	0.0105	660	0.6562	0.0254	660	0.6621	0.0077	660	0.5511	0.0193	660	0.7023	0.0139
661	0.5874	0.0073	661	0.688	0.0177	661	0.6427	0.0054	661	0.5538	0.0134	661	0.815	0.0104
662	0.6086	0.0075	662	0.6542	0.0181	662	0.6491	0.0055	662	0.5673	0.0137	662	0.8084	0.0101
663	0.5283	0.0098	663	0.4639	0.0236	663	0.6115	0.0071	663	0.5272	0.0179	663	0.6304	0.0131
664	0.7216	0.0089	664	0.8482	0.0214	664	0.7801	0.0065	664	0.7338	0.0162	664	0.873	0.0112
667	0.4796	0.0087	667	0.4202	0.021	667	0.5827	0.0064	667	0.4015	0.0159	667	0.8222	0.014
670	0.788	0.0094	670	0.9653	0.0225	670	0.8792	0.0069	670	0.7405	0.0171	670	0.862	0.0109
671	0.7156	0.0089	671	0.7691	0.0213	671	0.8081	0.0065	671	0.7054	0.0162	671	0.8447	0.011
672	0.6567	0.009	672	0.6434	0.0216	672	0.7197	0.0066	672	0.5977	0.0164	672	0.9748	0.0139
673	0.5793	0.0085	673	0.5707	0.0206	673	0.6826	0.0063	673	0.4999	0.0156	673	0.7054	0.0118
674	0.6751	0.0093	674	0.7272	0.0224	674	0.7601	0.0069	674	0.6508	0.017	674	0.8923	0.0129
675	0.6478	0.0105	675	0.7183	0.0252	675	0.7585	0.0077	675	0.5888	0.0191	675	0.9185	0.0141
676	0.5827	0.0074	676	0.614	0.0178	676	0.6675	0.0054	676	0.5464	0.0135	676	0.835	0.011
677	0.676	0.0081	677	0.7367	0.0194	677	0.7727	0.0059	677	0.6324	0.0147	677	1.0208	0.012
678	0.622	0.0087	678	0.6351	0.021	678	0.773	0.0064	678	0.6033	0.0159	678	0.9291	0.0118
679	0.5673	0.0119	679	0.507	0.0288	679	0.7274	0.0088	679	0.4426	0.0218	679	0.8218	0.0193
680	0.6637	0.0095	680	0.5619	0.0229	680	0.8043	0.007	680	0.5986	0.0174	680	0.9045	0.0136
681	0.6491	0.0136	681	0.6416	0.0328	681	0.8277	0.0101	681	0.5393	0.0249	681	0.946	0.0188
684	0.608	0.0102	684	0.608	0.0247	684	0.6864	0.0075	684	0.5646	0.0187	684	0.8693	0.0137
686	0.6954	0.0105	686	0.7055	0.0253	686	0.8006	0.0077	686	0.65	0.0192	686	0.9557	0.0141
688	0.6517	0.0094	688	0.6954	0.0226	688	0.789	0.0069	688	0.5856	0.0171	688	0.8397	0.0138
689	0.7027	0.0092	689	0.7431	0.0221	689	0.7785	0.0068	689	0.6839	0.0168	689	0.9189	0.012
691	0.7397	0.0106	691	0.8988	0.0255	691	0.8357	0.0078	691	0.7827	0.0193	691	0.8491	0.0132
692	0.6667	0.0094	692	0.6938	0.0227	692	0.729	0.0069	692	0.5948	0.0172	692	0.8806	0.0131
693	0.7277	0.0105	693	0.7987	0.0253	693	0.7779	0.0077	693	0.6812	0.0192	693	0.9996	0.0132
694	0.6675	0.0098	694	0.7145	0.0236	694	0.7441	0.0072	694	0.6747	0.0179	694	0.9471	0.0138
695	0.6839	0.0091	695	0.7612	0.0218	695	0.7436	0.0067	695	0.6286	0.0165	695	1.0635	0.0125
697	0.5591	0.0102	697	0.61	0.0245	697	0.638	0.0074	697	0.4959	0.0186	697	0.9578	0.0152
699	0.531	0.0065	699	0.5093	0.0156	699	0.6119	0.0047	699	0.5755	0.0118	700	0.9179	0.0148
700	0.6411	0.011	700	0.6332	0.0264	700	0.7207	0.008	700	0.5068	0.02	701	0.8179	0.0136
701	0.7246	0.0107	701	0.7718	0.0257	701	0.828	0.0079	701	0.707	0.0195	702	0.9752	0.0128
702	0.7264	0.0094	702	0.7905	0.0227	702	0.796	0.0069	702	0.6468	0.0172	706	0.8482	0.0103
706	0.6342	0.0082	706	0.5692	0.0196	706	0.7421	0.006	706	0.5997	0.0149	707	1.0783	0.011
707	0.5806	0.0075	707	0.5519	0.0181	707	0.6503	0.0055	707	0.5675	0.0137	709	0.9758	0.0125
709	0.6387	0.0088	709	0.6319	0.0213	709	0.7451	0.0065	709	0.6326	0.0161	711	0.9079	0.0306
711	0.4592	0.0185	711	0.3124	0.0446	711	0.6506	0.0136	711	0.4137	0.0338	714	0.9372	0.0115
714	0.5145	0.0079	714	0.4989	0.019	714	0.5858	0.0057	714	0.4484	0.0144	715	0.8761	0.0113
715	0.5447	0.0083	715	0.5017	0.0201	715	0.6203	0.0061	715	0.4643	0.0152	716	0.9243	0.015
716	0.4709	0.0099	716	0.4267	0.024	716	0.5619	0.0073	716	0.452	0.0182	717	0.9355	0.0111
717	0.5902	0.0095	717	0.5594	0.0229	717	0.6494	0.007	717	0.5879	0.0174	718	0.9842	0.0132
718	0.4544	0.0095	718	0.5111	0.0229	718	0.5572	0.0069	718	0.5336	0.0174	719	0.8243	0.0118
719	0.3877	0.0095	719	0.3566	0.0229	719	0.441	0.0069	719	0.4734	0.0174	724	0.8797	0.0107
724	0.2565	0.0076	724	0.3093	0.0185	724	0.3651	0.0056	724	0.3914	0.014	725	1.0268	0.0167
725	0.347	0.0155	725	0.2518	0.0374	725	0.4881	0.0113	725	0.4796	0.0284	729	0.7004	0.008
727	0.3089	0.0102	727	0.3618	0.0247	727	0.3999	0.0074	727	0.4601	0.0187	730	1.1299	0.015
728	0.1782	0.0112	728	0.1642	0.0273	728	0.2873	0.0082	728	0.362	0.0207	733	0.9086	0.0157
729	0.146	0.0076	729	0.1625	0.0184	729	0.2518	0.0055	729	0.4184	0.0139	734	1.0941	0.0167
730	0.1467	0.0089	730	0.176	0.0216	730	0.2272	0.0065	730	0.3808	0.0164	736	0.6055	0.0116
731	0.1665	0.008	731	0.2033	0.0195	731	0.1881	0.0058	731	0.2999	0.0148	738	0.6476	0.0115
732	0.31	0.0077	732	0.3185	0.0187	732	0.3159	0.0056	732	0.3785	0.0142	740	0.5916	0.0145
733	0.1644	0.0125	733	0.1769	0.0303	733	0.2443	0.0091	733	0.4838	0.023	741	0.5503	0.0095
735	0.0855	0.0092	735	0.0872	0.0223	735	0.0965	0.0067	735	0.1959	0.0169	744	0.7935	0.0139
736	0.0712	0.0088	736	0.0925	0.0215	736	0.0829	0.0064	736	0.1056	0.0163	745	0.8178	0.0138
738	0.1237	0.0113	738	0.2411	0.0274	738	0.1369	0.0082	738	0.2637	0.0207	747	0.4035	0.0139
739	0.0814	0.0112	739	0.0557	0.0271	739	0.0754	0.0081	739	0.1036	0.0205	749	0.6051	0.0186
740	0.0793	0.0098	740	0.059	0.0238	740	0.1167	0.0071	740	0.1166	0.0181	750	0.4744	0.0167
743	0.1342	0.0111	743	0.1292	0.027	743	0.1229	0.0081	743	0.1331	0.0204
747	0.045	0.0168	747	-0.0005	-0.0408	747	0.0535	0.0122	747	0.0784	0.0309
749	0.0805	0.0113	749	0.0496	0.0274	749	0.0712	0.0082	749	0.1002	0.0208

## Sheet: S7d
+31			+31 E6
residue	I/I0	±	residue	I/I0	±
648	0.0822	0.0067	648	0.1523	0.0043
651	0.1746	0.0132	651	0.3001	0.0087
652	0.1747	0.0063	652	0.1243	0.004
655	0.2036	0.008	655	0.1797	0.0052
656	0.1917	0.0068	656	0.1306	0.0044
657	0.2354	0.0056	657	0.159	0.0036
658	0.2314	0.0089	658	0.1541	0.0057
659	0.2576	0.0057	659	0.184	0.0037
660	0.2008	0.0081	660	0.1357	0.0052
662	0.1659	0.007	662	0.1185	0.0046
663	0.1197	0.0083	663	0.2341	0.0054
664	0.1329	0.0068	664	0.1094	0.0044
665	0.1254	0.0073	665	0.1663	0.0048
668	0.1754	0.0078	668	0.1488	0.005
671	0.1154	0.0072	671	0.1148	0.0046
674	0.0439	0.0113	674	0.0425	0.0073
676	0.0479	0.0107	676	0.065	0.0069
677	0.1028	0.0076	677	0.0786	0.0049
678	0.131	0.0084	678	0.1099	0.0054
679	0.1447	0.0115	679	0.1323	0.0074
681	0.1858	0.0093	681	0.128	0.006
682	0.2234	0.0065	682	0.1845	0.0042
683	0.259	0.009	683	0.2125	0.0058
684	0.2588	0.0091	684	0.2218	0.0059
686	0.3569	0.0104	686	0.3685	0.0068
687	0.301	0.0107	687	0.2429	0.0069
688	0.3487	0.0102	688	0.3265	0.0066
689	0.317	0.0083	689	0.2688	0.0054
691	0.3209	0.0108	691	0.3414	0.0071
692	0.2514	0.0111	692	0.2366	0.0072
693	0.2151	0.0092	693	0.1817	0.006
694	0.2021	0.0112	694	0.1883	0.0072
696	0.1995	0.0116	696	0.2586	0.0075
697	0.2226	0.0121	697	0.2067	0.0078
700	0.2107	0.0101	700	0.2053	0.0066
702	0.2046	0.0092	702	0.1911	0.006
703	0.1928	0.0096	703	0.1844	0.0062
704	0.1584	0.0086	704	0.1797	0.0056
705	0.14	0.0061	705	0.1283	0.004
707	0.2167	0.009	707	0.2017	0.0059
708	0.1445	0.0113	708	0.1858	0.0073
709	0.1867	0.0092	709	0.1878	0.006
710	0.2314	0.0069	710	0.2095	0.0045
711	0.2344	0.0302	711	0.1996	0.0196
712	0.122	0.0091	714	0.0602	0.0046
714	0.0438	0.0071	716	0.0806	0.0095
716	0.0162	0.0147	717	0.0381	0.0072
717	0.0282	0.0112	721	0.0692	0.0055
721	0.0389	0.0085	724	0.0279	0.0053
725	0.044	0.0116	725	0.0356	0.0075
726	0.0364	0.0221	726	0.1043	0.0143
727	0.0431	0.0097	729	0.046	0.0049
733	0.0402	0.0117	735	0.0513	0.0117
738	0.0335	0.0102	739	0.0406	0.0066
745	0.0534	0.0183	747	0.0543	0.045
750	0.0193	0.0109

## Sheet: S7e
+31		+31 E6
residue	CSP	residue	CSP
652	0.0161	652	0.0138
655	0.0051	655	0.0105
656	0.0059	656	0.0024
657	0.0055	657	0.0018
658	0.004	658	0.0008
659	0.005	659	0.0043
660	0.0036	660	0.0024
662	0.0061	662	0.0246
663	0.007	663	0.0112
664	0.0112	664	0.0187
665	0.0092	665	0.007
668	0.002	668	0.0077
671	0.0042	671	0.0021
676	0.0086	676	0.0091
677	0.0084	677	0.0023
678	0.0034	678	0.003
679	0.0035	679	0.0044
681	0.0129	681	0.0047
682	0.0066	682	0.0014
683	0.0038	683	0.0013
684	0.0059	684	0.0011
686	0.0058	686	0.0038
687	0.0098	687	0.005
688	0.0021	688	0.0057
689	0.0067	689	0.0057
691	0.0053	691	0.0042
692	0.0031	692	0.0019
693	0.0047	693	0.0012
694	0.003	694	0.003
696	0.0091	696	0.0079
697	0.0022	697	0.0021
699	0.0116	700	0.0076
700	0.0123	702	0.0022
702	0.0073	703	0.0036
703	0.0068	704	0.0033
704	0.0098	705	0.0059
705	0.0117	707	0.0061
707	0.0159	708	0.0114
708	0.0192	710	0.0065
710	0.0254	714	0.0052
714	0.0118	716	0.0021
716	0.0152
717	0.0144
