# Supplementary material for: Interactions between nascent proteins and the ribosome surface inhibit co-translational folding
Source: Nat Chem. 2021 Oct 14;13(12):1214–20. doi: 10.1038/s41557-021-00796-x (PMC8627912; doi:10.1038/s41557-021-00796-x)
Supplement: Source Data Extended Data Fig. 8 — Source Data [file 41557_2021_796_MOESM18_ESM.xlsx]

## Sheet: S8a
residue	CSP
645	0.0048
646	0.0039
648	0.0055
650	0.0017
651	0.0135
652	0.0021
653	0.015
654	0.0077
655	0.0065
656	0.0019
657	0.0032
658	0.0022
659	0.013
660	0.0042
661	0.0016
662	0.0035
663	0.0022
664	0.0028
665	0.005
666	0.0032
667	0.0081
668	0.0031
670	0.0016
671	0.001
672	0.0043
673	0.0016
674	0.0043
675	0.0052
676	0.0019
677	0.004
678	0.0034
679	0.0022
680	0.0036
681	0.0108
682	0.0054
683	0.0037
684	0.0023
685	0.0044
686	0.0024
687	0.0075
688	0.003
689	0.0024
691	0.0021
692	0.0016
693	0.0037
694	0.0014
695	0.0052
696	0.0058
697	0.0045
699	0.0074
700	0.0032
701	0.0002
702	0.003
703	0.0055
704	0.0032
705	0.001
706	0.0012
707	0.0036
708	0.0136
709	0.0035
710	0.0047
711	0.0065
712	0.0016
713	0.0061
714	0.0058
715	0.008
716	0.0061
717	0.0112
718	0.0104
719	0.0141
720	0.0255
721	0.024
723	0.0169
724	0.0438
725	0.0126
727	0.0473
728	0.1282
729	0.1745
730	0.6558
731	0.3429
732	0.3434
733	0.3409
734	0.1577
735	0.1364
738	0.1833
739	0.2328
740	0.049
741	0.0498
743	0.19
744	0.2024
745	0.2755
746	0.2167
747	0.2641
748	0.2764
749	0.0853
750	0.058
datapoints in red = highlighted in Fig. S8a

## Sheet: S8b
A3A3			A3A3E6
residue	R2 (s-1)	±	residue	R2 (s-1)	±
648	4.243	0.089	646	3.9575	0.2377
650	4.1162	0.1974	648	4.1118	0.1177
651	3.9097	0.2179	650	4.5426	0.3635
652	4.3808	0.1039	651	3.8235	0.3433
653	4.8094	0.3672	652	4.4608	0.168
655	4.538	0.1631	653	4.8417	0.4899
656	4.5729	0.119	655	4.3496	0.273
658	4.2747	0.1327	656	4.6642	0.1801
660	4.3971	0.1247	658	4.3405	0.231
661	4.1421	0.0581	659	4.5759	0.1542
662	3.9109	0.0544	660	4.436	0.2029
663	4.3806	0.084	661	4.2123	0.0898
664	4.0033	0.0648	662	3.9774	0.0835
665	4.7927	0.0872	663	4.3824	0.1274
667	4.0372	0.1233	664	4.1704	0.1093
668	4.0448	0.0804	665	4.8082	0.1297
670	4.0845	0.0598	667	4.0471	0.1951
671	3.9277	0.0649	668	4.1349	0.1264
672	4.4115	0.1099	670	4.1423	0.0963
673	4.1032	0.1019	671	4.2274	0.0968
674	3.972	0.0781	672	4.5353	0.1655
675	4.6912	0.1045	673	4.1891	0.1562
676	3.9229	0.0727	674	4.2293	0.1254
677	4.4225	0.0703	675	4.8432	0.161
678	4.3655	0.0988	676	4.1158	0.1249
679	4.2818	0.1757	677	4.4525	0.1077
680	4.9843	0.1383	678	4.5517	0.1458
681	4.6731	0.1903	679	4.6514	0.3077
682	3.8259	0.0724	680	5.1936	0.2173
683	4.4881	0.0818	681	4.2331	0.1532
684	4.4478	0.1092	682	4.5145	0.1002
686	4.5109	0.1359	683	4.402	0.1225
687	4.2404	0.1821	684	4.417	0.1735
688	4.4395	0.1328	686	4.9353	0.2777
689	4.5495	0.0904	687	4.4066	0.3036
691	5.1095	0.0864	688	4.3861	0.2051
692	4.9455	0.084	689	4.4771	0.1411
693	4.5731	0.0785	691	5.084	0.1304
694	4.9602	0.1024	692	5.0936	0.1283
695	4.4949	0.0818	693	4.6252	0.1203
696	4.6751	0.1547	694	4.8988	0.1603
697	4.2041	0.1291	695	4.4479	0.1222
699	4.6093	0.0811	696	5.0127	0.2857
700	4.6474	0.1301	697	4.2775	0.2013
701	4.545	0.0711	699	4.9395	0.1462
702	4.0755	0.0638	700	4.4385	0.2004
703	5.0871	0.1041	701	4.517	0.1064
704	5.2382	0.1084	702	4.1637	0.0953
705	4.2155	0.0732	703	4.4646	0.1235
706	4.4957	0.1012	704	5.1177	0.2675
707	4.5686	0.089	705	4.2789	0.1112
708	4.9648	0.0847	706	4.5126	0.1117
709	4.1533	0.0993	707	4.5124	0.141
710	4.5838	0.1802	708	5.0194	0.1954
711	4.4202	0.3356	709	4.2564	0.1698
712	4.0438	0.1077	710	4.7696	0.2657
713	4.0343	0.1013	711	4.5008	0.4941
714	4.2193	0.0987	712	3.6357	0.1501
715	4.0667	0.0907	713	3.9762	0.1607
716	3.6504	0.1109	714	4.1892	0.1479
717	3.8374	0.0514	715	3.9577	0.1368
718	3.7378	0.059	716	3.7294	0.1674
719	3.938	0.0731	717	3.4948	0.0658
721	3.6629	0.0535	718	3.7537	0.0866
723	3.7178	0.0482	719	4.0095	0.1078
724	4.0404	0.065	721	3.7786	0.0804
725	3.8204	0.1286	723	3.8561	0.0745
727	3.4931	0.1623	724	3.8987	0.0886
728	3.9202	0.1753	725	3.9001	0.1836
729	4.1526	0.0533	727	3.5416	0.175
730	4.941	0.2477	728	3.88	0.1634
731	4.5773	0.0963	729	3.7425	0.0821
732	5.6543	0.6149	730	4.4175	0.0988
733	4.0187	0.1869	731	6.1715	0.1725
734	4.5915	0.2281	732	5.2585	0.2605
735	4.1733	0.326	733	4.3585	0.1569
738	4.319	0.0778	734	5.2221	0.1497
739	3.9672	0.156	735	4.4315	0.3123
740	5.2112	0.3924	736	4.5193	0.1182
741	4.3373	0.1516	738	4.4973	0.1846
744	3.9151	0.1195	739	4.7321	0.1226
745	3.474	0.0637	740	4.7736	0.2113
746	3.6688	0.1349	741	4.3545	0.2176
746	3.3322	0.1491	743	3.8639	0.0839
747	4.8673	0.2994	744	4.2132	0.102
748	2.7666	0.0607	745	3.3081	0.1027
749	2.7277	0.05	746	3.921	0.139
750	1.3771	0.0223	747	3.795	0.2189
			748	2.5428	0.0877
			749	3.0576	0.1275
			750	1.5077	0.0357

## Sheet: S8c
		A3A3 1H csp / ppb		A3A3E6 1H csp / ppb		A3A3 15N csp / ppb		A3A3E6 15N csp / ppb		bound 1H csp fit / ppb		bound 15N csp fit / ppb
residue	RNC length	value	error	value	error	value	error	value	error	value	error	value	error
E724	110	2	2.8284	1	2.8284	47	8.6023	7	8.0623	16.6875	2.2681	367.788	8.1625
	42	10	2.8284	2	2.8284	211	7.8102	25	8.0623
	31	14	4.4721	2	3.6056	312	17.72	35	7.2111
	28	13	3.6056	3	3.6056	307	18.6815	50	7.2111
	26	14	3.6056	4	2.8284	322	14.8661	77	6.4031
A719	110	2	2.8284	0	2.8284	8	5.831	2	6.4031	10.1976	2.3691	63.4261	5.7584
	42	7	3.6056	2	3.6056	37	6.7082	-17	7.2111
	31	6	4.4721	1	2.8284	52	13.3417	-3	6.4031
	28	7	3.6056	2	3.6056	44	10.4403	16	7.2111
	26	10	3.6056	3	2.8284	60	8.544	19	6.4031
V718	110	3	2.8284	4	2.8284	30	7.0711	28	7.0711	12.232	2.373	72.3741	6.6668
	42	8	3.6056	3	3.6056	47	7.0711	25	9.434
	31	12	4.4721	1	3.6056	50	11.1803	14	8.6023
	28	7	3.6056	4	3.6056	43	11.1803	25	10.2956
	26	10	3.6056	4	2.8284	53	13.9284	25	7.8102
V717	110	0	2.8284	0	2.8284	14	7.8102	-5	7.2111	8.5892	2.0032	58.2372	5.106
	42	6	2.8284	-1	2.8284	54	7.8102	5	8.0623
	31	7	3.6056	0	2.8284	38	9.434	5	7.2111
	28	4	3.6056	0	2.8284	42	7.8102	5	6.4031
	26	9	2.8284	2	2.8284	48	7.8102	10	5.6569
