# Supplementary material for: Interactions between nascent proteins and the ribosome surface inhibit co-translational folding
Source: Nat Chem. 2021 Oct 14;13(12):1214–20. doi: 10.1038/s41557-021-00796-x (PMC8627912; doi:10.1038/s41557-021-00796-x)
Supplement: Source Data Extended Data Fig. 9 — Source Data [file 41557_2021_796_MOESM19_ESM.xlsx]

## Sheet: S9f
	pB (simulation)
pB (expt)	A1336	C490	A1535
0.8557	0.642	0.693	0.08
0.5787	0.038	0.384	0.244
0.2633	0.0014	0.068	0.0678
0.1289	0.0003	0.0078	0.029
