# Supplementary material for: Interactions between nascent proteins and the ribosome surface inhibit co-translational folding
Source: Nat Chem. 2021 Oct 14;13(12):1214–20. doi: 10.1038/s41557-021-00796-x (PMC8627912; doi:10.1038/s41557-021-00796-x)
Supplement: Source Data Extended Data Fig. 10 — Source Data [file 41557_2021_796_MOESM20_ESM.xlsx]

## Sheet: S10i
RNC amount (pmol)	Western blot signal (a.u.)
1	0.0186395
2	0.0921769
3	0.156122
4	0.235034
5	0.363946
6	0.42517
7	0.503401
8	0.636054
9	0.785714
10	0.840136
11	0.979592
12	1
